# Supplementary material for: Biomphalaria pfeifferi infected with Schistosoma spp. in Kakamega and Bungoma counties, western Kenya confirms autochthonous transmission of intestinal schistosomiasis
Source: PLoS Negl Trop Dis. 2026 May 4;20(5):e0014276. doi: 10.1371/journal.pntd.0014276 (PMC13160442; doi:10.1371/journal.pntd.0014276)
Supplement: S1 Data — (XLSX) [file pntd.0014276.s001.xlsx]

## Sheet: Field
County	Subcounty	Ward	Village	TeamNo	Date	Time	Sitename	Watersamplinglocation	Nameofwatersamplinglocation	Typeofwaterbody	Specify555waterbodies	Activityonornearwaterbody	Specify555activities	Activity on or near water body/Fishing	Activity on or near water body/Swimming	Activity on or near water body/Laundry	Activity on or near water body/Sand harvesting	Activity on or near water body/Fetching water	Activity on or near water body/Rice farming	Activity on or near water body/Car washing	Activity on or near water body/555	_GPS coordinates for Water point sampled_latitude	_GPS coordinates for Water point sampled_longitude	_GPS coordinates for Water point sampled_altitude	_GPS coordinates for Water point sampled_precision	Vegetation type on or near water body	Vegetation type on or near water body/Marsh	Vegetation type on or near water body/Algae	Vegetation type on or near water body/Water lilies	Vegetation type on or near water body/Grass	Vegetation type on or near water body/Water plants	Vegetation type on or near water body/Papyrus reeds	Vegetation type on or near water body/Water Hyacinth	Vegetation type on or near water body/555	Specify 555 vegetation type	Totalnumberofsnailscollected	Snail species (Morphological Identification)	Snail species (Morphological Identification)/Biomphalaria pfeiferi	Snail species (Morphological Identification)/Biomphalaria sudanica	Snail species (Morphological Identification)/Biomphalaria choanomphala,	Snail species (Morphological Identification)/Bulinus globosus	Snail species (Morphological Identification)/Bulinus truncatus	Snail species (Morphological Identification)/Bulinus forskal	Snail species (Morphological Identification)/Ceratophallus	Snail species (Morphological Identification)/Bulinus africanus	Snail species (Morphological Identification)/Lynaea natalensis	Snail species (Morphological Identification)/Melanoides tuberculata,	Snail species (Morphological Identification)/Physa acuta	Snail species (Morphological Identification)/555
Bungoma	Bumula	Kimaeti	Bukirimo	3	Feb 26, 2025	9:18:40 am	Bukirimo	1		River		Swimming Cattle drinking	Cattle drinking	0	1	0	0	0	0	0	1	0.545909	34.3898	1207.2	4.5	Grass	0	0	0	1	0	0	0	0		10	Lynaea natalensis Melanoides tuberculata	0	0	0	0	0	0	0	0	1	1	0	0
Bungoma	Bumula	Kimaeti	Bukirimo	3	Feb 26, 2025	9:24:31 am	Bukirimo	1		River		Swimming Cattle drinking	Cattle drinking	0	1	0	0	0	0	0	1	0.545895	34.3899	1208.1	4.6	Grass	0	0	0	1	0	0	0	0		1	Lynaea natalensis	0	0	0	0	0	0	0	0	1	0	0	0
Bungoma	Bumula	Kimaeti	Bukirimo	3	Feb 26, 2025	9:49:45 am	Bukirimo	1		Pond		Fetching Water		0	0	0	0	1	0	0	0	0.554798	34.3763	1272.8	5	Grass	0	0	0	1	0	0	0	0		2	555	0	0	0	0	0	0	0	0	0	0	0	1
Bungoma	Bumula	Kimaeti	Bukirimo	3	Feb 26, 2025	10:23:42 am	Bukirimo	1		Pond		Fishing Swimming Laundry Cattle drinking	Cattle drinking	1	1	1	0	0	0	0	1	0.56031	34.3736	1227.3	5	Water liliesGrass	0	0	1	1	0	0	0	0		1	Lynaea natalensis	0	0	0	0	0	0	0	0	1	0	0	0
Bungoma	Bumula	Kimaeti	Bukirimo	3	Feb 26, 2025	10:51:24 am	Bukirimo	1		Stream		Fetching Water Catle drinking	Cattle drinking	0	0	0	0	1	0	0	1	0.574628	34.3762	1222.5	4.5	Grass	0	0	0	1	0	0	0	0		1	Lynaea natalensis	0	0	0	0	0	0	0	0	1	0	0	0
Kakamega	Navakholo	Bunyala East	Chekata	1	2025-03-01	14:26:00.000+03:00	Chekata Primary School	1	Chekata	Stream		Laundry Swimming Fetching water		0	1	1	0	1	0	0	0	0.46598	34.7182	1320.6	7.5	Algae Grass Water plants	0	1	0	1	1	0	0	0		3	Lynaea natalensis	0	0	0	0	0	0	0	0	1	0	0	0
Kakamega	Mumias East	Bunyala East	Chakata	1	2025-03-01	14:49:00.000+03:00	Chekata Primary School	2	Chekata	Stream		Fetching water Laundry		0	0	1	0	1	0	0	0	0.46692	34.7191	1323.8	5	Grass	0	0	0	1	0	0	0	0		2	Lynaea natalensis	0	0	0	0	0	0	0	0	1	0	0	0
Kakamega	Navakholo	Bunyala East	Chekata	1	2025-03-01	16:08:00.000+03:00	Chekata Primary School	1	Kwa Wamalwa	Swamp/marsh		Fetching water		0	0	0	0	1	0	0	0	0.46908	34.721	1258.4	4	Marsh	1	0	0	0	0	0	0	0		0	None	0	0	0	0	0	0	0	0	0	0	0	0
Bungoma	Kanduyi	East Sang'alo	Chemche	4	2025-02-28	12:30:00.000+03:00	Chemche ack primary	1	None	Stream		Fetching water		0	0	0	0	1	0	0	0	0.57534	34.59	1204.2	3.9	Grass	0	0	0	1	0	0	0	0		0	None	0	0	0	0	0	0	0	0	0	0	0	0
Bungoma	Kanduyi	East Sang'alo	Chemche	4	2025-02-28	12:45:00.000+03:00	Chemche ack primary	1	Ndelegwa	Stream		Fetching water		0	0	0	0	1	0	0	0	0.5727	34.5902	11204	3.3	Algae Grass	0	1	0	1	0	0	0	0		0	None	0	0	0	0	0	0	0	0	0	0	0	0
Bungoma	Kanduyi	East Sang'alo	Chemche	4	2025-02-28	14:20:00.000+03:00	Chemche ack primary	4	Sitini	Stream		Fetching water		0	0	0	0	1	0	0	0	0.571339	34.5902	120413	3.9	Grass	0	0	0	1	0	0	0	0		33	Biomphalaria pfeiferi	1	0	0	0	0	0	0	0	0	0	0	0
Bungoma	Kanduyi	East Sang'alo	Chemche	4	2025-02-28	14:13:00.000+03:00	Chemche ack primary	4	Sitini	Stream		Fetching water		0	0	0	0	1	0	0	0	0.571414	34.5903	1204.14	4.1	Grass	0	0	0	1	0	0	0	0		35	Biomphalaria pfeiferi	1	0	0	0	0	0	0	0	0	0	0	0
Bungoma	Kanduyi	East Sang'alo	Chemche	4	2025-02-28	14:07:00.000+03:00	Chemche ack primary	4	Sitini	Stream		Fetching water		0	0	0	0	1	0	0	0	0.571445	34.5907	1204.1	3.7	Grass	0	0	0	1	0	0	0	0		18	Biomphalaria pfeiferi	1	0	0	0	0	0	0	0	0	0	0	0
Bungoma	Kanduyi	East Sang'alo	Chemche	4	2025-02-28	14:00:00.000+03:00	Chemche ack primary	4	Sitini	Stream		Fetching water		0	0	0	0	1	0	0	0	0.57145	34.59	1203.2	3.9	Grass	0	0	0	1	0	0	0	0		32	Biomphalaria pfeiferi	1	0	0	0	0	0	0	0	0	0	0	0
Bungoma	Kanduyi	East Sang'alo	Chemche	4	2025-02-28	13:46:00.000+03:00	Chemche ack primary	3	Kwa Nathan	Stream		Fetching water		0	0	0	0	1	0	0	0	0.571478	34.5908	1203.3	3.6	Grass	0	0	0	1	0	0	0	0		12	Biomphalaria pfeiferi	1	0	0	0	0	0	0	0	0	0	0	0
Bungoma	Kanduyi	East Sang'alo	Chemche	4	2025-02-28	13:34:00.000+03:00	Chemche ack primary	2	N/A	Stream		Fetching water		0	0	0	0	1	0	0	0	0.57299	34.5904	1202.1	3.5	Marsh Grass	1	0	0	1	0	0	0	0		0	None	0	0	0	0	0	0	0	0	0	0	0	0
Bungoma	Kanduyi	East Sang'alo	Chemche	4	2025-02-28	13:21:00.000+03:00	Chemche ack primary	1	None	Stream		Fetching water		0	0	0	0	1	0	0	0	0.572422	34.5907	1204.1	3.7	Algae Grass	0	1	0	1	0	0	0	0		0	None	0	0	0	0	0	0	0	0	0	0	0	0
Bungoma	Kanduyi	East Sang'alo	Chemche	4	2025-02-28	13:15:00.000+03:00	Chemche ack primary	2	None	Stream		Fetching water		0	0	0	0	1	0	0	0	0.571982	34.591	1204.6	3.4	Grass	0	0	0	1	0	0	0	0		0	None	0	0	0	0	0	0	0	0	0	0	0	0
Bungoma	Kanduyi	East Sang'alo	Chemche	4	2025-02-28	13:05:00.000+03:00	Chemche ack primary	1	Ndelegwa	Stream		Fetching water		0	0	0	0	1	0	0	0	0.572959	34.5903	121.3	2.9	Grass	0	0	0	1	0	0	0	0		0	None	0	0	0	0	0	0	0	0	0	0	0	0
Bungoma	Kanduyi	East Sang'alo	Chemche	4	2025-02-28	12:55:00.000+03:00	Chemche ack primary	1	Ndelegwa	Stream		Fetching water		0	0	0	0	1	0	0	0	0.572154	34.5912	1205	3.4	Grass	0	0	0	1	0	0	0	0		0	None	0	0	0	0	0	0	0	0	0	0	0	0
Bungoma	Kanduyi	East Sang'alo	Chemche	4	2025-02-28	12:51:00.000+03:00	Chemche ack primary	1	Ndegalwa	Stream		Fetching water		0	0	0	0	1	0	0	0	0.572476	34.5914	1201	3.9	Algae Grass	0	1	0	1	0	0	0	0		0	None	0	0	0	0	0	0	0	0	0	0	0	0
Bungoma	Kanduyi	East Sang'alo	Chemche	4	2025-02-28	14:58:00.000+03:00	Chemche ack primary	1	None	Stream		Fetching water		0	0	0	0	1	0	0	0	0.572746	34.5597	1425.2	3.8	Algae	0	1	0	0	0	0	0	0		0	None	0	0	0	0	0	0	0	0	0	0	0	0
Kakamega	Matungu	Mayoni	Ebubambula	1	Feb 26, 2025	9:36:36 am	Ebubambula	1	Namvenyi stream	Stream		Laundry Fetching Water		0	0	1	0	1	0	0	0	0.335454	34.4456	0	3300	Grass Water plants	0	0	0	1	1	0	0	0		17	Biomphalaria pfeiferi Lynaea natalensis	1	0	0	0	0	0	0	0	1	0	0	0
Kakamega	Matungu	Mayoni	Ebubambula	1	Feb 26, 2025	9:58:48 am	Ebubambula	2	Namvenyi	Stream		Laundry Fetching Water		0	0	1	0	1	0	0	0	0.329649	34.4398	0	1500	Grass Water plants	0	0	0	1	1	0	0	0		0	None	0	0	0	0	0	0	0	0	0	0	0	0
Kakamega	Matungu	Mayoni	Ebubambula	1	Feb 26, 2025	10:15:40 am	Ebubambula	3	Namvenyi	Stream		Laundry Fetching Water		0	0	1	0	1	0	0	0	0.335454	34.4456	0	3300	Grass Water plants	0	0	0	1	1	0	0	0		6	Biomphalaria pfeiferi Lynaea natalensis	1	0	0	0	0	0	0	0	1	0	0	0
Kakamega	Matungu	Mayoni	Ebubambula	1	Feb 26, 2025	10:22:43 am	Ebubambula	4	Namvenyi	Stream		Laundry Fetching Water		0	0	1	0	1	0	0	0	0.339932	34.4308	1290.7	13.4	Grass Water plants	0	0	0	1	1	0	0	0		0	None	0	0	0	0	0	0	0	0	0	0	0	0
Kakamega	Matungu	Mayoni	Ebubambula	1	Feb 26, 2025	10:59:37 am	Ebubambula	1	River Nzoia	River		Swimming Laundry Sand harvesting Fetching Water		0	1	1	1	1	0	0	0	0.331325	34.425	1253.6	1	Papyrus reeds	0	0	0	0	0	1	0	0		0	None	0	0	0	0	0	0	0	0	0	0	0	0
Kakamega	Matungu	Mayoni	Ebubambula	1	Feb 26, 2025	11:59:49 am	Ebubambula	1	Klahiri	River		Fishing Sand harvesting		1	0	0	1	0	0	0	0	0.365396	34.4328	0	3400	Grass Water plants	0	0	0	1	1	0	0	0		0	None	0	0	0	0	0	0	0	0	0	0	0	0
Kakamega	Matungu	Mayoni	Ebubambula	1	Feb 26, 2025	12:04:15 pm	Ebubambula	2	Ebubambula	River		Swimming Sand harvesting		0	1	0	1	0	0	0	0	0.36177	34.428	0	3500	Grass Water plants	0	0	0	1	1	0	0	0		0	None	0	0	0	0	0	0	0	0	0	0	0	0
Kakamega	Matungu	Mayoni	Ebubambula	1	Feb 26, 2025	12:06:49 pm	Ebubambula	3	Klahiri	Canal	Canal	Irrigation	Farming	0	0	0	0	0	0	0	1	0.365396	34.4328	0	3400	Grass Water plants	0	0	0	1	1	0	0	0		58	Biomphalaria pfeiferi Lynaea natalensis	1	0	0	0	0	0	0	0	1	0	0	0
Kakamega	Matungu	Mayoni	Shinamrenyi	1	Feb 26, 2025	12:55:25 pm	Ebubambula	1	Shinamrenyi	Swamp/marsh		Fetching Water		0	0	0	0	1	0	0	0	0.335454	34.4456	0	3300	Grass Water plants	0	0	0	1	1	0	0	0		84	Biomphalaria pfeiferi	1	0	0	0	0	0	0	0	0	0	0	0
Kakamega	Matungu	Mayoni	Shinamrenyi	1	Feb 26, 2025	1:08:47 pm	Ebubambula	2	Shinamrenyi	Swamp/marsh		Fetching Water		0	0	0	0	1	0	0	0	0.344976	34.4316	1192.1	1.3	Grass Water plants	0	0	0	1	1	0	0	0		34	Biomphalaria pfeiferi Lynaea natalensis	1	0	0	0	0	0	0	0	1	0	0	0
Kakamega	Mumias East	Lusheya-Lubinu	Ebwaliro	1	2025-02-28	13:00:00.000+03:00	Ebwaliro primary school	1	Makhutu	River		Laundry Fetching water		0	0	1	0	1	0	0	0	0.311237	34.4937	1273.2	2.851	Water lilies Water plants	0	0	1	0	1	0	0	0		6	Lynaea natalensis	0	0	0	0	0	0	0	0	1	0	0	0
Kakamega	Mumias East	Lusheya-Lubinu	Ebwaliro	1	2025-02-28	13:05:00.000+03:00	Ebwaliro primary school	2	Makhutu	River		Laundry Swimming		0	1	1	0	0	0	0	0	0.31114	34.4939	1241.09	1.759	Grass Water plants	0	0	0	1	1	0	0	0		0	None	0	0	0	0	0	0	0	0	0	0	0	0
Kakamega	Mumias East	Lusheya-Lubinu	Ebwaliro	1	2025-02-28	13:10:00.000+03:00	Ebwaliro primary school	3	Makhutu	River		Laundry Swimming Fetching water		0	1	1	0	1	0	0	0	0.311034	34.4933	1240.78	1.789	Grass Water plants	0	0	0	1	1	0	0	0		2	Lynaea natalensis	0	0	0	0	0	0	0	0	1	0	0	0
Kakamega	Matungu	Kholera	Eshibanze	1	Feb 25, 2025	9:46:09 am	Eshibanze Muslim primary school	1		Stream		Laundry		0	0	1	0	0	0	0	0	0.412718	34.5185	1298	5.8	Grass Water plants	0	0	0	1	1	0	0	0		0	None	0	0	0	0	0	0	0	0	0	0	0	0
Kakamega	Matungu	Kholera	Eshibanze	1	Feb 25, 2025	9:50:02 am	Eshibanze Muslim primary school	2		Stream		Laundry Fetching Water		0	0	1	0	1	0	0	0	0.412916	34.5184	1259	8	Grass Water plants	0	0	0	1	1	0	0	0		0	None	0	0	0	0	0	0	0	0	0	0	0	0
Kakamega	Matungu	Kholera	Eshibanze	1	Feb 25, 2025	9:52:28 am	Eshibanze Muslim primary school	3		Stream		Laundry Fetching Water		0	0	1	0	1	0	0	0	0.413049	34.5182	1293	7	Grass Water plants	0	0	0	1	1	0	0	0		0	None	0	0	0	0	0	0	0	0	0	0	0	0
Kakamega	Matungu	Kholera	Eshibanze	1	Feb 25, 2025	10:00:14 am	Eshibanze Muslim primary school	4		Stream		Laundry Fetching Water		0	0	1	0	1	0	0	0	0.412608	34.5185	1288	8.2	Grass Water plants	0	0	0	1	1	0	0	0		1	Biomphalaria pfeiferi	1	0	0	0	0	0	0	0	0	0	0	0
Kakamega	Matungu	Kholera	Eshibanze	1	Feb 25, 2025	10:03:47 am	Eshibanze Muslim primary school	5		Stream		Laundry Fetching Water		0	0	1	0	1	0	0	0	0.412546	34.5186	1290	207.7	Grass Water plants	0	0	0	1	1	0	0	0		0	None	0	0	0	0	0	0	0	0	0	0	0	0
Kakamega	Matungu	Kholera	Eshibanze	1	Feb 25, 2025	10:13:30 am	Eshibanze Muslim primary school	6		Stream		Laundry Fetching Water		0	0	1	0	1	0	0	0	0.412565	34.5186	1292	855.1	Grass Water plants	0	0	0	1	1	0	0	0		3	Biomphalaria pfeiferi	1	0	0	0	0	0	0	0	0	0	0	0
Kakamega	Matungu	Kholera	Eshibanze	1	Feb 25, 2025	10:16:26 am	Eshibanze Muslim primary school	7		Stream		Laundry Fetching Water		0	0	1	0	1	0	0	0	0.41216	34.5188	1291	5.5	Grass Water plants	0	0	0	1	1	0	0	0		0	None	0	0	0	0	0	0	0	0	0	0	0	0
Kakamega	Matungu	Kholera	Eshibanze	1	Feb 25, 2025	10:25:41 am	Eshibanze Muslim primary school	2		Stream		Laundry		0	0	1	0	0	0	0	0	0.412666	34.5213	1295	6.6	AlgaeGrass Water plants	0	1	0	1	1	0	0	0		3	Biomphalaria pfeiferi	1	0	0	0	0	0	0	0	0	0	0	0
Kakamega	Matungu	Kholera	Eshibanze	1	Feb 25, 2025	10:37:11 am	Eshibanze Muslim primary school	2		Stream		Laundry Fetching Water		0	0	1	0	1	0	0	0	0.413212	34.5215	1295	8.3	AlgaeGrass Water plants	0	1	0	1	1	0	0	0		0	None	0	0	0	0	0	0	0	0	0	0	0	0
Kakamega	Matungu	Kholera	Eshibanze	1	Feb 25, 2025	10:39:51 am	Eshibanze Muslim primary school	3		Stream		Laundry Fetching Water		0	0	1	0	1	0	0	0	0.413086	34.5217	1222	15.5	AlgaeGrass Water plants	0	1	0	1	1	0	0	0		0	None	0	0	0	0	0	0	0	0	0	0	0	0
Kakamega	Matungu	Kholera	Eshibanze	1	Feb 25, 2025	10:52:27 am	Eshibanze Muslim primary school	4		Stream		Laundry Fetching Water		0	0	1	0	1	0	0	0	0.412531	34.5213	1292	5.8	AlgaeGrass Water plants	0	1	0	1	1	0	0	0		0	None	0	0	0	0	0	0	0	0	0	0	0	0
Kakamega	Matungu	Kholera	Eshibanze	1	Feb 25, 2025	11:05:39 am	Eshibanze Muslim primary school	3		River		Laundry Fetching Water		0	0	1	0	1	0	0	0	0.422025	34.5344	1301	6.2	Algae	0	1	0	0	0	0	0	0		0	None	0	0	0	0	0	0	0	0	0	0	0	0
Kakamega	Matungu	Kholera	Eshibanze	1	Feb 25, 2025	11:08:17 am	Eshibanze Muslim primary school	3		River		Laundry Fetching Water		0	0	1	0	1	0	0	0	0.422626	34.5345	1298	6.3	Algae	0	1	0	0	0	0	0	0		0	None	0	0	0	0	0	0	0	0	0	0	0	0
Kakamega	Mumias East	Malaha-Isongo-Makunga	Eshisenye	1	2025-03-01	08:58:00.000+03:00	ESHISENYE PRIMARY	1	Omulakha	Stream		Laundry Fetching water		0	0	1	0	1	0	0	0	0.343701	34.6455	1402.7	1.011	Grass Water plants	0	0	0	1	1	0	0	0		40	Biomphalaria pfeiferi	1	0	0	0	0	0	0	0	0	0	0	0
Kakamega	Mumias East	Malaha-Isongo-Makunga	Eshisenye	1	2025-03-01	09:11:00.000+03:00	ESHISENYE PRIMARY	2	Omulakha	Stream		Laundry Fetching water		0	0	1	0	1	0	0	0	0.343493	34.6455	1408.03	2.836	Grass Water plants	0	0	0	1	1	0	0	0		117	Biomphalaria pfeiferi Melanoides tuberculata, Lynaea natalensis	1	0	0	0	0	0	0	0	1	1	0	0
Kakamega	Mumias East	Malaha-Isongo-Makunga	Eshisenye	1	2025-03-01	09:27:00.000+03:00	ESHISENYE PRIMARY	3	Omulakha	Stream		Laundry Fetching water		0	0	1	0	1	0	0	0	0.343338	34.6456	1291.26	0.692	Grass Algae Water plants	0	1	0	1	1	0	0	0		42	Biomphalaria pfeiferi Lynaea natalensis	1	0	0	0	0	0	0	0	1	0	0	0
Kakamega	Mumias East	Malaha-Isongo-Makunga	Eshisenye	1	2025-03-01	09:35:00.000+03:00	ESHISENYE PRIMARY	4	Eshisenye	Stream		Laundry Sand harvesting Fetching water		0	0	1	1	1	0	0	0	0.343103	34.6457	1350.83	0.95	Grass Water plants Algae	0	1	0	1	1	0	0	0		64	Biomphalaria pfeiferi Lynaea natalensis	1	0	0	0	0	0	0	0	1	0	0	0
Kakamega	Mumias East	Malaha-Isongo-Makunga	Eshisenye	1	2025-03-01	10:28:00.000+03:00	ESHISENYE PRIMARY	1	Mochua	Stream		Laundry Fetching water		0	0	1	0	1	0	0	0	0.347048	34.6412	1394.38	1.049	Grass Water plants Algae	0	1	0	1	1	0	0	0		4	Biomphalaria pfeiferi Lynaea natalensis	1	0	0	0	0	0	0	0	1	0	0	0
Kakamega	Mumias East	Malaha-Isongo-Makunga	Eshisenye	1	2025-03-01	10:31:00.000+03:00	ESHISENYE PRIMARY	2	Mochua	Stream		Fetching water Laundry		0	0	1	0	1	0	0	0	0.346323	34.6417	1401.81	0.822	Algae Water plants Grass	0	1	0	1	1	0	0	0		0	None	0	0	0	0	0	0	0	0	0	0	0	0
Kakamega	Mumias East	Malaha-Isongo-Makunga	Eshisenye	1	2025-03-01	10:35:00.000+03:00	ESHISENYE PRIMARY	3	Mochua	Stream		Laundry Fetching water		0	0	1	0	1	0	0	0	0.347075	34.6411	1385.68	2.223	Algae Grass Water plants	0	1	0	1	1	0	0	0		5	Biomphalaria pfeiferi Lynaea natalensis	1	0	0	0	0	0	0	0	1	0	0	0
Kakamega	Mumias East	Malaha-Isongo-Makunga	Eshisenye	1	2025-03-01	10:42:00.000+03:00	ESHISENYE PRIMARY	1	Chepsomba	Stream		Laundry Fetching water		0	0	1	0	1	0	0	0	0.346955	34.6393	1390.35	0.968	Grass Water plants	0	0	0	1	1	0	0	0		0	None	0	0	0	0	0	0	0	0	0	0	0	0
Kakamega	Mumias East	Malaha-Isongo-Makunga	Eshisenye	1	2025-03-01	10:44:00.000+03:00	ESHISENYE PRIMARY	2	Chepsomba	Stream		Laundry Fetching water		0	0	1	0	1	0	0	0	0.34669	34.6392	1359.38	1.025	Grass Water plants	0	0	0	1	1	0	0	0		0	None	0	0	0	0	0	0	0	0	0	0	0	0
Kakamega	Mumias East	Malaha-Isongo-Makunga	Eshisenye	1	2025-03-01	10:46:00.000+03:00	ESHISENYE PRIMARY	3	Chepsomba	Stream		Laundry Fetching water		0	0	1	0	1	0	0	0	0.346658	34.6394	1392.48	0.802	Grass Water plants	0	0	0	1	1	0	0	0		0	None	0	0	0	0	0	0	0	0	0	0	0	0
Kakamega	Mumias East	Malaha-Isongo-Makunga	Eshisenye	1	2025-03-01	11:25:00.000+03:00	ESHISENYE PRIMARY	1	Eshirongo	Stream		Laundry Fetching water		0	0	1	0	1	0	0	0	0.338829	34.6333	1392.48	0.883	Grass Water plants	0	0	0	1	1	0	0	0		12	Biomphalaria pfeiferi Physa acuta	1	0	0	0	0	0	0	0	0	0	1	0
Kakamega	Mumias East	Malaha-Isongo-Makunga	Eshisenye	1	2025-03-01	11:35:00.000+03:00	ESHISENYE PRIMARY	2	Eshirongo	Stream		Laundry Fetching water		0	0	1	0	1	0	0	0	0.338852	34.6334	1370.53	0.833	Grass Water plants	0	0	0	1	1	0	0	0		0	None	0	0	0	0	0	0	0	0	0	0	0	0
Kakamega	Mumias East	Malaha-Isongo-Makunga	Eshisenye	1	2025-03-01	11:40:00.000+03:00	ESHISENYE PRIMARY	3	Eshirongo	Stream		Laundry Fetching water		0	0	1	0	1	0	0	0	0.338862	34.6334	1369.74	1.127	Grass Water plants	0	0	0	1	1	0	0	0		0	None	0	0	0	0	0	0	0	0	0	0	0	0
Bungoma	Kanduyi	East Sang'alo	Fuchani	3	Feb 27, 2025	11:28:21 am	Fuchani Primary	2		Stream		Swimming Sand harvesting Fetching Water Cattle drinking	Cattle drinking	0	1	0	1	1	0	0	1	0.469278	34.6356	1335.6	4.2	Grass	0	0	0	1	0	0	0	0		17	Biomphalaria pfeiferi Ceratophallus Lynaea natalensis	1	0	0	0	0	0	1	0	1	0	0	0
Bungoma	Kanduyi	East Sang'alo	Fuchani	3	Feb 27, 2025	12:06:20 pm	Fuchani Primary	2		Stream		Laundry Fetching Water		0	0	1	0	1	0	0	0	0.469245	34.6396	1331.3	5	Grass	0	0	0	1	0	0	0	0		1	Biomphalaria pfeiferi	1	0	0	0	0	0	0	0	0	0	0	0
Kakamega	Mumias West	Mumias North	Ichinga	2	Feb 27, 2025	9:37:57 am	ICHINGA	1	Mumbinga stream	Stream		Laundry Fetching Water		0	0	1	0	1	0	0	0	0.340393	34.5065	1309.9	6.8	AlgaeGrass	0	1	0	1	0	0	0	0		9	Biomphalaria pfeiferi Lynaea natalensis	1	0	0	0	0	0	0	0	1	0	0	0
Kakamega	Mumias West	Mumias North	Ichinga	2	Feb 27, 2025	10:11:26 am	ICHINGA	2	Musichuru stream	Stream		Laundry Fetching Water		0	0	1	0	1	0	0	0	0.337172	34.5073	1290.6	6.5	AlgaeGrass	0	1	0	1	0	0	0	0		5	Melanoides tuberculata	0	0	0	0	0	0	0	0	0	1	0	0
Kakamega	Mumias West	Mumias North	Ichinga B	2	Feb 27, 2025	10:35:32 am	ICHINGA	3	Liyabo pond 1	Pond		Swimming Laundry Fetching Water		0	1	1	0	1	0	0	0	0.335281	34.5039	1303.5	5.5	Water liliesGrass Water plants	0	0	1	1	1	0	0	0		51	Biomphalaria pfeiferi Lynaea natalensis	1	0	0	0	0	0	0	0	1	0	0	0
Kakamega	Mumias West	Mumias North	Ichinga A	2	Feb 27, 2025	10:47:57 am	ICHINGA	4	Liyabo stream	Stream		Laundry Fetching Water		0	0	1	0	1	0	0	0	0.335948	34.5037	1278.1	5.9	AlgaeGrass	0	1	0	1	0	0	0	0		1	Biomphalaria pfeiferi	1	0	0	0	0	0	0	0	0	0	0	0
Kakamega	Mumias West	Mumias North	Ichinga	2	Feb 27, 2025	11:17:01 am	ICHINGA	5	Busikame	Stream		Laundry Fetching Water		0	0	1	0	1	0	0	0	0.339558	34.5025	1295.1	6.2	AlgaeGrass	0	1	0	1	0	0	0	0		7	Biomphalaria pfeiferi Lynaea natalensis	1	0	0	0	0	0	0	0	1	0	0	0
Kakamega	Mumias East	Lusheya-Lubinu	Indangalasia	1	2025-02-28	09:12:00.000+03:00	Indangalasia primary	1	Kwa Saulo	Stream		Laundry Fetching water		0	0	1	0	1	0	0	0	0.283411	34.5237	1290.56	1.026	Grass Water plants	0	0	0	1	1	0	0	0		22	Biomphalaria pfeiferi	1	0	0	0	0	0	0	0	0	0	0	0
Kakamega	Mumias East	Lusheya-Lubinu	Indangalasia	1	2025-02-28	09:23:00.000+03:00	Indangalasia primary	2	Kwa Saulo	Stream		Laundry Fetching water		0	0	1	0	1	0	0	0	0.283623	34.5237	1274.82	1.566	Grass Water plants	0	0	0	1	1	0	0	0		67	Biomphalaria pfeiferi Lynaea natalensis	1	0	0	0	0	0	0	0	1	0	0	0
Kakamega	Mumias East	Lusheya-Lubinu	Indangalasia	1	2025-02-28	09:34:00.000+03:00	Indangalasia primary	3	Kwa Saulo	Stream		Fetching water Laundry		0	0	1	0	1	0	0	0	0.283867	34.5235	1254.37	1.075	Grass Water plants	0	0	0	1	1	0	0	0		113	Biomphalaria pfeiferi	1	0	0	0	0	0	0	0	0	0	0	0
Kakamega	Mumias East	Lusheya-Lubinu	Indangalasia	1	2025-02-28	09:46:00.000+03:00	Indangalasia primary	4	Kwa Saulo	Stream		Laundry Fetching water		0	0	1	0	1	0	0	0	0.284039	34.5235	1274.01	0.854	Algae Grass Water plants	0	1	0	1	1	0	0	0		68	Biomphalaria pfeiferi	1	0	0	0	0	0	0	0	0	0	0	0
Kakamega	Mumias East	Lusheya-Lubinu	Indangalasia	1	2025-02-28	10:07:00.000+03:00	Indangalasia primary	1	Kamenje	Stream		Laundry Fetching water		0	0	1	0	1	0	0	0	0.286116	34.5263	1274.01	0.957	Algae Grass Water plants	0	1	0	1	1	0	0	0		38	Biomphalaria pfeiferi Lynaea natalensis	1	0	0	0	0	0	0	0	1	0	0	0
Kakamega	Mumias East	Lusheya-Lubinu	Indangalasia	1	2025-02-28	10:15:00.000+03:00	Indangalasia primary	2	Kamenje	Stream		Laundry Fetching water		0	0	1	0	1	0	0	0	0.286265	34.5263	1274.01	1.18	Grass Water plants Algae	0	1	0	1	1	0	0	0		76	Biomphalaria pfeiferi Lynaea natalensis	1	0	0	0	0	0	0	0	1	0	0	0
Kakamega	Mumias East	Lusheya-Lubinu	Indangalasia	1	2025-02-28	10:42:00.000+03:00	Indangalasia primary	1	Shereku	Swamp/marsh		Laundry Fetching water		0	0	1	0	1	0	0	0	0.290139	34.5307	1375.92	1.361	Grass Water plants Algae	0	1	0	1	1	0	0	0		0	None	0	0	0	0	0	0	0	0	0	0	0	0
Kakamega	Mumias East	Lusheya-Lubinu	Indangalasia	1	2025-02-28	10:58:00.000+03:00	Indangalasia primary	4	Shtapta	River		Laundry Fetching water		0	0	1	0	1	0	0	0	0.2876	34.5289	1261.88	1.771	Grass Water plants	0	0	0	1	1	0	0	0		52	Biomphalaria pfeiferi Melanoides tuberculata,	1	0	0	0	0	0	0	0	0	1	0	0
Kakamega	Mumias East	Lusheya-Lubinu	Indangalasia	1	2025-02-28	11:14:00.000+03:00	Indangalasia primary	2	Shtapta	River		Laundry Fetching water		0	0	1	0	1	0	0	0	0.287664	34.5286	1329.45	1.423	Grass Water plants	0	0	0	1	1	0	0	0		0	None	0	0	0	0	0	0	0	0	0	0	0	0
Kakamega	Mumias East	Lusheya-Lubinu	Indangalasia	1	2025-02-28	11:25:00.000+03:00	Indangalasia primary	1	Sumba	Stream		Laundry Fetching water		0	0	1	0	1	0	0	0	0.28372	34.532	1242.98	1.441	Grass Water plants	0	0	0	1	1	0	0	0		0	None	0	0	0	0	0	0	0	0	0	0	0	0
Kakamega	Mumias East	Lusheya-Lubinu	Indangalasia	1	2025-02-28	11:48:00.000+03:00	Indangalasia primary	1	Olukhalu athmani	Stream		Laundry Fetching water		0	0	1	0	1	0	0	0	0.278621	34.5244	1376.65	1.755	Grass Water plants	0	0	0	1	1	0	0	0		19	Biomphalaria pfeiferi Lynaea natalensis	1	0	0	0	0	0	0	0	1	0	0	0
Kakamega	Mumias East	Lusheya-Lubinu	Indangalasia	1	2025-02-28	11:55:00.000+03:00	Indangalasia primary	2	Olukhalu athmani	Stream		Laundry Fetching water		0	0	1	0	1	0	0	0	0.278532	34.5244	1290.38	2.179	Algae Grass Water plants	0	1	0	1	1	0	0	0		47	Biomphalaria pfeiferi Lynaea natalensis	1	0	0	0	0	0	0	0	1	0	0	0
Kakamega	Mumias East	Lusheya-Lubinu	Indangalasia	1	2025-02-28	12:00:00.000+03:00	Indangalasia primary	3	Olukhalu athmani	Stream		Laundry Fetching water		0	0	1	0	1	0	0	0	0.278256	34.5244	1342.4	2.91	Grass Water plants	0	0	0	1	1	0	0	0		156	Biomphalaria pfeiferi Lynaea natalensis	1	0	0	0	0	0	0	0	1	0	0	0
Kakamega	Mumias East	Malaha-Isongo-Makunga	Isango	1	2025-03-01	12:49:00.000+03:00	ISANGO PRIMARY	1	Sasala	River		Swimming Laundry Fetching water		0	1	1	0	1	0	0	0	0.279359	34.6261	1365.17	0.951	Grass Water plants	0	0	0	1	1	0	0	0		0	None	0	0	0	0	0	0	0	0	0	0	0	0
Kakamega	Mumias East	Malaha-Isongo-Makunga	Isango	1	2025-03-01	12:54:00.000+03:00	ISANGO PRIMARY	2	Sasala	River		Swimming Laundry Fetching water		0	1	1	0	1	0	0	0	0.279197	34.6261	1318.63	1.088	Grass Water plants	0	0	0	1	1	0	0	0		0	None	0	0	0	0	0	0	0	0	0	0	0	0
Kakamega	Mumias East	Malaha-Isongo-Makunga	Isango	1	2025-03-01	12:58:00.000+03:00	ISANGO PRIMARY	3	Sasala	River		Laundry Fetching water Swimming		0	1	1	0	1	0	0	0	0.279198	34.6261	1318.76	1.565	Grass Water plants	0	0	0	1	1	0	0	0		0	None	0	0	0	0	0	0	0	0	0	0	0	0
Kakamega	Mumias East	Malaha-Isongo-Makunga	Isango	1	2025-03-01	13:18:00.000+03:00	ISANGO PRIMARY	1	Eshianganzofu	Stream		Laundry Fetching water		0	0	1	0	1	0	0	0	0.283412	34.6213	1312.69	0.969	Grass Water plants	0	0	0	1	1	0	0	0		5	Biomphalaria pfeiferi Lynaea natalensis	1	0	0	0	0	0	0	0	1	0	0	0
Kakamega	Mumias East	Malaha-Isongo-Makunga	Isango	1	2025-03-01	13:34:00.000+03:00	ISANGO PRIMARY	2	Eshianganzofu	Stream		Laundry Fetching water		0	0	1	0	1	0	0	0	0.283567	34.6213	1321.19	1.052	Grass Water plants	0	0	0	1	1	0	0	0		0	None	0	0	0	0	0	0	0	0	0	0	0	0
Kakamega	Mumias East	Malaha-Isongo-Makunga	Isango	1	2025-03-01	13:37:00.000+03:00	ISANGO PRIMARY	3	Eshianganzofu	Stream		Laundry Fetching water		0	0	1	0	1	0	0	0	0.283567	34.6213	1321.04	1.062	Grass Water plants	0	0	0	1	1	0	0	0		4	Biomphalaria pfeiferi Lynaea natalensis	1	0	0	0	0	0	0	0	1	0	0	0
Kakamega	Mumias East	Malaha-Isongo-Makunga	Isango	1	2025-03-01	13:40:00.000+03:00	ISANGO PRIMARY	4	Eshianganzofu	Stream		Laundry Fetching water		0	0	1	0	1	0	0	0	0.283664	34.6215	1313.02	1.947	Grass Water plants	0	0	0	1	1	0	0	0		0	None	0	0	0	0	0	0	0	0	0	0	0	0
Kakamega	Mumias East	Malaha-Isongo-Makunga	Isango	1	2025-03-01	13:43:00.000+03:00	ISANGO PRIMARY	1	Eshianganzofu	Swamp/marsh		Fetching water		0	0	0	0	1	0	0	0	0.283475	34.621	1316.58	1.102	Grass Water plants	0	0	0	1	1	0	0	0		80	Biomphalaria pfeiferi Lynaea natalensis Melanoides tuberculata,	1	0	0	0	0	0	0	0	1	1	0	0
Kakamega	Mumias East	Malaha-Isongo-Makunga	Isango	1	2025-03-01	13:45:00.000+03:00	ISANGO PRIMARY	2	Eshianganzofu	Swamp/marsh		Fetching water		0	0	0	0	1	0	0	0	0.283486	34.621	1315.69	1.071	Grass Water plants	0	0	0	1	1	0	0	0		32	Biomphalaria pfeiferi Lynaea natalensis	1	0	0	0	0	0	0	0	1	0	0	0
Bungoma	Kanduyi	Marakaru/Tuuti	Kakchuma	4	Feb 27, 2025	8:37:50 am	Kakichuma R.c primary	1		Stream		Laundry Fetching Water		0	0	1	0	1	0	0	0	0.685567	34.5363	1525.6	1.4	Grass	0	0	0	1	0	0	0	0		0	None	0	0	0	0	0	0	0	0	0	0	0	0
Bungoma	Kanduyi	Marakaru/Tuuti	Kakichuma	4	Feb 27, 2025	8:41:30 am	Kakichuma R.c primary	1		Stream		Fetching Water		0	0	0	0	1	0	0	0	0.685533	34.5361	1517.4	1.3	Grass	0	0	0	1	0	0	0	0		0	None	0	0	0	0	0	0	0	0	0	0	0	0
Bungoma	Kanduyi	Marakaru/Tuuti	Kakichuma	4	Feb 27, 2025	8:44:58 am	Kakichuma R.c primary	1		Stream		Fetching water Irrigation	Irrigation	0	0	0	0	1	0	0	1	0.685277	34.5354	1516	1.2	Grass	0	0	0	1	0	0	0	0		15	Lynaea natalensis	0	0	0	0	0	0	0	0	1	0	0	0
Bungoma	Kanduyi	Marakaru/Tuuti	Kakichuma	4	Feb 27, 2025	8:57:09 am	Kakichuma R.c primary	1		Stream		Fetching Water		0	0	0	0	1	0	0	0	0.685443	34.5354	1511.7	1.6	Grass Water plants	0	0	0	1	1	0	0	0		39	Biomphalaria pfeiferi Lynaea natalensis	1	0	0	0	0	0	0	0	1	0	0	0
Bungoma	Kanduyi	Marakaru/Tuuti	Kakichuma	4	Feb 27, 2025	9:02:37 am	Kakichuma R.c primary	1		Stream		Fetching water Irrigation	Irrigation	0	0	0	0	1	0	0	1	0.685473	34.5354	1510.4	1.4	Grass Water plants	0	0	0	1	1	0	0	0		30	Biomphalaria pfeiferi Bulinus globosus Lynaea natalensis	1	0	0	1	0	0	0	0	1	0	0	0
Bungoma	Kanduyi	Marakaru/Tuuti	Kakichuma	4	Feb 27, 2025	9:27:03 am	Kakichuma R.c primary	2		Stream		Fetching Water		0	0	0	0	1	0	0	0	0.698843	34.5372	1429.3	3.4	Grass	0	0	0	1	0	0	0	0		5	Biomphalaria pfeiferi	1	0	0	0	0	0	0	0	0	0	0	0
Bungoma	Kanduyi	Marakaru/Tuuti	Kakichuma	4	Feb 27, 2025	9:33:20 am	Kakichuma R.c primary	2		Stream		Fetching Water		0	0	0	0	1	0	0	0	0.698819	34.5371	1429.1	4.1	Grass	0	0	0	1	0	0	0	0		2	Biomphalaria pfeiferi	1	0	0	0	0	0	0	0	0	0	0	0
Bungoma	Kanduyi	Marakaru/Tuuti	Kakichuma	4	Feb 27, 2025	9:38:13 am	Kakichuma R.c primary	2		Stream		Fetching Water		0	0	0	0	1	0	0	0	0.698882	34.537	1428.1	4.9	Grass Water plants	0	0	0	1	1	0	0	0		1	Biomphalaria pfeiferi	1	0	0	0	0	0	0	0	0	0	0	0
Bungoma	Kanduyi	Marakaru/Tuuti	Kakichuma	4	Feb 27, 2025	9:44:56 am	Kakichuma R.c primary	2		Stream		Fetching Water		0	0	0	0	1	0	0	0	0.699006	34.5367	1422.8	4.1	Grass	0	0	0	1	0	0	0	0		7	Biomphalaria pfeiferi	1	0	0	0	0	0	0	0	0	0	0	0
Bungoma	Kanduyi	Marakaru/Tuuti	Kakichuma	4	Feb 27, 2025	10:02:41 am	Kakichuma R.c primary	3		Stream		Fetching Water		0	0	0	0	1	0	0	0	0.693546	34.5379	1454.9	4.9	Algae	0	1	0	0	0	0	0	0		0	None	0	0	0	0	0	0	0	0	0	0	0	0
Kakamega	Mumias East	Lusheya-Lubinu	Kamashia	2	Feb 27, 2025	11:57:26 am	Kamashia primary	1	Lusumu point A	River		Fishing Swimming Laundry Sand harvesting Fetching Water		1	1	1	1	1	0	0	0	0.285233	34.5042	1304	6.1	Algae Water plants Papyrus reeds Water Hyacinth	0	1	0	0	1	1	1	0		0	None	0	0	0	0	0	0	0	0	0	0	0	0
Kakamega	Mumias East	Lusheya-Lubinu	Kamashia	2	Feb 27, 2025	12:19:16 pm	Kamashia primary	2	Lusumu point B	River		Swimming Laundry Fetching Water		0	1	1	0	1	0	0	0	0.286065	34.5064	1264.6	5.7	Algae Water plants Papyrus reeds	0	1	0	0	1	1	0	0		7	Biomphalaria pfeiferi	1	0	0	0	0	0	0	0	0	0	0	0
Kakamega	Mumias East	Lusheya-Lubinu	Kamashia B	2	Feb 27, 2025	1:07:59 pm	Kamashia primary	3	Liondwe	River		Swimming Laundry Fetching Water		0	1	1	0	1	0	0	0	0.296098	34.5071	1262.1	5.3	AlgaeGrass Water plants Papyrus reeds	0	1	0	1	1	1	0	0		2	Biomphalaria pfeiferi	1	0	0	0	0	0	0	0	0	0	0	0
Kakamega	Mumias East	Lusheya-Lubinu	Kamashia B	2	Feb 27, 2025	1:15:29 pm	Kamashia primary	4	Liondwe pond	Pond		Laundry Fetching Water		0	0	1	0	1	0	0	0	0.295507	34.5079	1210.2	5.1	AlgaeGrass	0	1	0	1	0	0	0	0		0	None	0	0	0	0	0	0	0	0	0	0	0	0
Bungoma	Kimilili	Kimilili	Kambini	4	2025-03-01	11:47:00.000+03:00	Kambini Primary	1	Wakora	Stream		Fetching water		0	0	0	0	1	0	0	0	0.724043	34.7226	1561.9	3.65	Grass	0	0	0	1	0	0	0	0		0	None	0	0	0	0	0	0	0	0	0	0	0	0
Bungoma	Kimilili	Kimilili	Kambini	4	2025-03-01	11:50:00.000+03:00	Kambini Primary	1	Wakora	Stream		Fetching water		0	0	0	0	1	0	0	0	0.724015	34.7224	1561	4.3	Grass	0	0	0	1	0	0	0	0		0	None	0	0	0	0	0	0	0	0	0	0	0	0
Bungoma	Kimilili	Kimilili	Kambini	4	2025-03-01	11:52:00.000+03:00	Kambini Primary	1	Wakora	Stream		Fetching water		0	0	0	0	1	0	0	0	0.724149	34.7222	1561.1	4.1	Grass	0	0	0	1	0	0	0	0		0	None	0	0	0	0	0	0	0	0	0	0	0	0
Bungoma	Kimilili	Kimilili	Kambini	4	2025-03-01	11:55:00.000+03:00	Kambini Primary	1	Wakora	Stream		Fetching water		0	0	0	0	1	0	0	0	0.724287	34.7215	1559.6	3.75	Algae Grass	0	1	0	1	0	0	0	0		12	Lynaea natalensis	0	0	0	0	0	0	0	0	1	0	0	0
Bungoma	Kimilili	Kimilili	Kambini	4	2025-03-01	12:11:00.000+03:00	Kambini Primary	3	Matili River	Stream		Fetching water Bathing	Bathing	0	0	0	0	1	0	0	1	0.734077	34.7147	1569.7	4.25	Algae Grass	0	1	0	1	0	0	0	0		10	Biomphalaria pfeiferi Lynaea natalensis	1	0	0	0	0	0	0	0	1	0	0	0
Bungoma	Kimilili	Kimilili	Kambini	4	2025-03-01	12:19:00.000+03:00	Kambini Primary	4	Matili River	Stream		Fetching water Bathing	Bathing	0	0	0	0	1	0	0	1	0.734288	34.7148	1561	5	Algae Grass	0	1	0	1	0	0	0	0		2	Lynaea natalensis	0	0	0	0	0	0	0	0	1	0	0	0
Bungoma	Kimilili	Kimilili	Kambini	4	2025-03-01	12:24:00.000+03:00	Kambini Primary	4	Kambi River	Stream		Fetching water		0	0	0	0	1	0	0	0	0.734128	34.7141	1560.7	3.5	Algae Grass	0	1	0	1	0	0	0	0		2	Lynaea natalensis	0	0	0	0	0	0	0	0	1	0	0	0
Bungoma	Kimilili	Kimilili	Kambini	4	2025-03-01	12:30:00.000+03:00	Kambini Primary	4	Kambi River	Stream		Fetching water Bathing	Bathing	0	0	0	0	1	0	0	1	0.734012	34.7137	1545.8	4.3	Grass	0	0	0	1	0	0	0	0		7	Biomphalaria pfeiferi	1	0	0	0	0	0	0	0	0	0	0	0
Bungoma	Kimilili	Kimilili	Kambini	4	2025-03-01	12:35:00.000+03:00	Kambini Primary	4	Kambi River	Stream		Fetching water		0	0	0	0	1	0	0	0	0.734002	34.7141	1544.7	2.92	Grass	0	0	0	1	0	0	0	0		0	None	0	0	0	0	0	0	0	0	0	0	0	0
Kakamega	Navakholo	Bunyala West	Kamuli A	2	2025-03-02	09:24:00.000+03:00	Kamuli primary school	1	Wasike stream	Stream		Laundry Fetching water		0	0	1	0	1	0	0	0	0.419605	34.5918	1285.5	4.3	Grass Algae	0	1	0	1	0	0	0	0		32	Biomphalaria pfeiferi	1	0	0	0	0	0	0	0	0	0	0	0
Kakamega	Navakholo	Bunyala West	Kamuli A	2	2025-03-02	09:49:00.000+03:00	Kamuli primary school	2	Wafula masakhalia stream	Stream		Laundry Fetching water		0	0	1	0	1	0	0	0	0.414661	34.5899	1277.8	4.65	Grass Water plants	0	0	0	1	1	0	0	0		0	None	0	0	0	0	0	0	0	0	0	0	0	0
Kakamega	Navakholo	Bunyala West	Kamuli A	2	2025-03-02	10:11:00.000+03:00	Kamuli primary school	3	Wesonga stream	Stream		Laundry Fetching water		0	0	1	0	1	0	0	0	0.413967	34.5961	1285	4.437	Grass Water plants	0	0	0	1	1	0	0	0		0	None	0	0	0	0	0	0	0	0	0	0	0	0
Kakamega	Navakholo	Bunyala West	Cheukungu	2	2025-03-02	10:56:00.000+03:00	Kamuli primary school	4	Mutunyi's spring	Stream		Laundry Fishing Fetching water		1	0	1	0	1	0	0	0	0.422687	34.6004	1300.3	3.383	Marsh Algae Water plants Grass	1	1	0	1	1	0	0	0		103	Biomphalaria pfeiferi	1	0	0	0	0	0	0	0	0	0	0	0
Kakamega	Mumias East	East Wanga	Khaunga B	2	2025-02-28	09:36:00.000+03:00	Khaunga primary	1	Mung'ang'a River	River		Laundry Swimming Fetching water Fishing Car washing		1	1	1	0	1	0	1	0	0.366389	34.5851	1286.7	2.8	Grass Algae Water plants	0	1	0	1	1	0	0	0		2	Biomphalaria pfeiferi	1	0	0	0	0	0	0	0	0	0	0	0
Kakamega	Mumias East	East Wanga	Khaunga B	2	2025-02-28	09:58:00.000+03:00	Khaunga primary	2	Lutaso stream	Stream		Laundry Fetching water		0	0	1	0	1	0	0	0	0.367187	34.5837	1320.7	3.983	Water plants Grass	0	0	0	1	1	0	0	0		7	Biomphalaria pfeiferi	1	0	0	0	0	0	0	0	0	0	0	0
Kakamega	Mumias East	East Wanga	Khaunga B	2	2025-02-28	10:32:00.000+03:00	Khaunga primary	3	Were stream	Stream		Fetching water Laundry		0	0	1	0	1	0	0	0	0.368474	34.5844	1302.8	5	Water plants Grass Algae	0	1	0	1	1	0	0	0		23	Biomphalaria pfeiferi	1	0	0	0	0	0	0	0	0	0	0	0
Kakamega	Mumias East	East Wanga	Namwaya	2	2025-02-28	11:19:00.000+03:00	Khaunga primary	4	Namwaya stream	Stream		Fishing Fetching water Laundry		1	0	1	0	1	0	0	0	0.367903	34.5887	1334.3	3.7	Algae Water lilies Water plants Papyrus reeds	0	1	1	0	1	1	0	0		7	Biomphalaria pfeiferi	1	0	0	0	0	0	0	0	0	0	0	0
Bungoma	Kanduyi	Marakaru/Tuuti	Kikwechi	4	Feb 27, 2025	10:32:31 am	Kikwechi primary	1		River		Swimming Laundry Sand harvesting Fetching Water Irrigation	Irrigation	0	1	1	1	1	0	0	1	0.684417	34.5119	1397.6	3.6	Water plants	0	0	0	0	1	0	0	0		4	Biomphalaria pfeiferi Lynaea natalensis	1	0	0	0	0	0	0	0	1	0	0	0
Bungoma	Kanduyi	Marakaru/Tuuti	Kikwechi	4	Feb 27, 2025	10:40:30 am	Kikwechi primary	1		River		Swimming Laundry Sand harvesting Fetching Water Irrigation	Irrigation	0	1	1	1	1	0	0	1	0.684627	34.5121	1376.1	4.8	Marsh AlgaeGrass	1	1	0	1	0	0	0	0		0	None	0	0	0	0	0	0	0	0	0	0	0	0
Bungoma	Kanduyi	Marakaru/Tuuti	Kikwechi	4	Feb 27, 2025	10:43:58 am	Kikwechi primary	1		River		Swimming Laundry Sand harvesting Fetching Water		0	1	1	1	1	0	0	0	0.684887	34.5128	1378.1	4.7	AlgaeGrass	0	1	0	1	0	0	0	0		24	Biomphalaria pfeiferi Lynaea natalensis	1	0	0	0	0	0	0	0	1	0	0	0
Bungoma	Kanduyi	Marakaru/Tuuti	Kikwechi	4	Feb 27, 2025	10:57:55 am	Kikwechi primary	1		River		Swimming Laundry Sand harvesting Fetching Water		0	1	1	1	1	0	0	0	0.683615	34.5111	1377.6	4	Grass	0	0	0	1	0	0	0	0		25	Biomphalaria pfeiferi Lynaea natalensis	1	0	0	0	0	0	0	0	1	0	0	0
Bungoma	Kanduyi	Marakaru/Tuuti	Kikwechi	4	Feb 27, 2025	11:21:16 am	Kikwechi primary	2		Stream		Fetching Water		0	0	0	0	1	0	0	0	0.686265	34.5173	1405.6	4.9	Algae	0	1	0	0	0	0	0	0		1	Biomphalaria pfeiferi Lynaea natalensis	1	0	0	0	0	0	0	0	1	0	0	0
Bungoma	Kanduyi	Marakaru/Tuuti	Kikwechi	4	Feb 27, 2025	11:39:28 am	Kikwechi primary	3		Stream		Fetching Water		0	0	0	0	1	0	0	0	0.674221	34.5111	1398.4	3.6	Algae	0	1	0	0	0	0	0	0		21	Biomphalaria pfeiferi	1	0	0	0	0	0	0	0	0	0	0	0
Bungoma	Kanduyi	Marakaru/Tuuti	Kikwechi	4	Feb 27, 2025	11:44:37 am	Kikwechi primary	3		Stream		Fetching Water		0	0	0	0	1	0	0	0	0.674317	34.5111	1402.6	3.5	Grass Water plants	0	0	0	1	1	0	0	0		8	Biomphalaria pfeiferi Lynaea natalensis	1	0	0	0	0	0	0	0	1	0	0	0
Bungoma	Kanduyi	Marakaru/Tuuti	Kikwechi	4	Feb 27, 2025	11:47:57 am	Kikwechi primary	3		Stream		Fetching Water		0	0	0	0	1	0	0	0	0.674504	34.511	1389.1	4.3	Water plants	0	0	0	0	1	0	0	0		15	Biomphalaria pfeiferi Lynaea natalensis	1	0	0	0	0	0	0	0	1	0	0	0
Bungoma	Kanduyi	Marakaru/Tuuti	Kikwechi	4	Feb 27, 2025	11:56:29 am	Kikwechi primary	3		Stream		Fetching Water		0	0	0	0	1	0	0	0	0.674357	34.5109	1389.9	5	Grass	0	0	0	1	0	0	0	0		20	Biomphalaria pfeiferi Lynaea natalensis	1	0	0	0	0	0	0	0	1	0	0	0
Kakamega	Navakholo	Bunyala West	Kisembe	1	2025-03-02	09:18:00.000+03:00	Kisembe primary school	1	Kisembe	Stream		Laundry Fetching water Irrigation	Farming	0	0	1	0	1	0	0	1	0.400125	34.6419	1339	4.7	Water plants Grass	0	0	0	1	1	0	0	0		0	None	0	0	0	0	0	0	0	0	0	0	0	0
Kakamega	Navakholo	Bunyala West	Kisembe	1	2025-03-02	09:11:00.000+03:00	Kisembe primary school	1	Kwagaitano	Swamp/marsh		Fetching water Laundry		0	0	1	0	1	0	0	0	0.400109	34.6409	1312.81	2.064	Grass	0	0	0	1	0	0	0	0		6	Biomphalaria pfeiferi Lynaea natalensis	1	0	0	0	0	0	0	0	1	0	0	0
Kakamega	Navakholo	Bunyala West	Kisembe	1	2025-03-02	09:15:00.000+03:00	Kisembe primary school	2	Kwagaitano	Swamp/marsh		Laundry Fetching water		0	0	1	0	1	0	0	0	0.400047	34.6415	1312.81	0.75	Grass	0	0	0	1	0	0	0	0		0	None	0	0	0	0	0	0	0	0	0	0	0	0
Kakamega	Navakholo	Bunyala West	Kisembe	1	2025-03-02	09:24:00.000+03:00	Kisembe primary school	2	Kisembe	Stream		Fetching water Laundry		0	0	1	0	1	0	0	0	0.400703	34.6422	1349.82	0.815	Algae Grass Water plants	0	1	0	1	1	0	0	0		1	Biomphalaria pfeiferi	1	0	0	0	0	0	0	0	0	0	0	0
Kakamega	Navakholo	Bunyala West	Kisembe	1	2025-03-02	09:28:00.000+03:00	Kisembe primary school	3	Kisembe	Stream		Laundry Fetching water		0	0	1	0	1	0	0	0	0.400692	34.6423	1340.54	0.731	Algae Grass Water plants	0	1	0	1	1	0	0	0		4	Lynaea natalensis	0	0	0	0	0	0	0	0	1	0	0	0
Kakamega	Navakholo	Bunyala West	Kisembe	1	2025-03-02	09:31:00.000+03:00	Kisembe primary school	3	Kisembe	Stream		Laundry Fetching water		0	0	1	0	1	0	0	0	0.401107	34.6429	1358.81	1.171	Algae Grass Water plants	0	1	0	1	1	0	0	0		8	Lynaea natalensis	0	0	0	0	0	0	0	0	1	0	0	0
Kakamega	Navakholo	Bunyala West	Kisembe	1	2025-03-02	09:33:00.000+03:00	Kisembe primary school	4	Kisembe	Stream		Laundry Fetching water		0	0	1	0	1	0	0	0	0.401331	34.6432	1359.02	0.954	Algae Grass Water plants	0	1	0	1	1	0	0	0		0	None	0	0	0	0	0	0	0	0	0	0	0	0
Kakamega	Navakholo	Bunyala West	Kisembe	1	2025-03-02	09:49:00.000+03:00	Kisembe primary school	1	Wadonyaha	River		Laundry Fetching water		0	0	1	0	1	0	0	0	0.399904	34.6473	1410.13	1.278	Grass Water plants	0	0	0	1	1	0	0	0		7	Lynaea natalensis	0	0	0	0	0	0	0	0	1	0	0	0
Kakamega	Navakholo	Bunyala West	Kisembe	1	2025-03-02	09:53:00.000+03:00	Kisembe primary school	2	Wadonyaha	River		Laundry Fetching water		0	0	1	0	1	0	0	0	0.400017	34.6474	1351.18	1.037	Grass Water plants	0	0	0	1	1	0	0	0		0	None	0	0	0	0	0	0	0	0	0	0	0	0
Kakamega	Navakholo	Bunyala West	Kisembe	1	2025-03-02	09:56:00.000+03:00	Kisembe primary school	3	Wadonyaha	River		Fetching water Laundry		0	0	1	0	1	0	0	0	0.400128	34.6475	1337.06	0.97	Water plants Grass Algae	0	1	0	1	1	0	0	0		5	Lynaea natalensis	0	0	0	0	0	0	0	0	1	0	0	0
Kakamega	Navakholo	Bunyala West	Kisembe	1	2025-03-02	09:58:00.000+03:00	Kisembe primary school	4	Wadonyaha	River		Fetching water Laundry		0	0	1	0	1	0	0	0	0.40011	34.6475	1337.68	1.046	Grass Water plants	0	0	0	1	1	0	0	0		0	None	0	0	0	0	0	0	0	0	0	0	0	0
Kakamega	Navakholo	Bunyala West	Kisembe	1	2025-03-02	10:18:00.000+03:00	Kisembe primary school	1	Ewaujunju	Swamp/marsh		Fetching water Swimming		0	1	0	0	1	0	0	0	0.394089	34.6514	1354.28	1.187	Marsh Grass	1	0	0	1	0	0	0	0		8	Biomphalaria pfeiferi Lynaea natalensis	1	0	0	0	0	0	0	0	1	0	0	0
Kakamega	Navakholo	Bunyala West	Kisembe	1	2025-03-02	10:22:00.000+03:00	Kisembe primary school	1	Prumbulu	River		Swimming Laundry Fetching water		0	1	1	0	1	0	0	0	0.394076	34.6512	1360.89	0.937	Algae Grass Water plants	0	1	0	1	1	0	0	0		14	Biomphalaria pfeiferi	1	0	0	0	0	0	0	0	0	0	0	0
Kakamega	Navakholo	Bunyala West	Kisembe	1	2025-03-02	10:29:00.000+03:00	Kisembe primary school	3	Prumbulu	River		Laundry Swimming Fetching water		0	1	1	0	1	0	0	0	0.393968	34.6513	1352.7	1.397	Grass Water lilies	0	0	1	1	0	0	0	0		0	None	0	0	0	0	0	0	0	0	0	0	0	0
Kakamega	Navakholo	Bunyala West	Kisembe	1	2025-03-02	10:33:00.000+03:00	Kisembe primary school	1	Muchana	Swamp/marsh		Laundry Fetching water		0	0	1	0	1	0	0	0	0.39393	34.6509	1355.94	0.861	Algae Grass	0	1	0	1	0	0	0	0		1	Lynaea natalensis	0	0	0	0	0	0	0	0	1	0	0	0
Bungoma	Bumula	Kimaeti	Kitabisi	4	2025-02-28	09:14:00.000+03:00	Kitabisi R.C	1	Malakisi River	River		Swimming Laundry Sand harvesting Fetching water		0	1	1	1	1	0	0	0	0.657195	34.4184	1258.4	4.4	Grass Water plants	0	0	0	1	1	0	0	0		5	Biomphalaria pfeiferi	1	0	0	0	0	0	0	0	0	0	0	0
Bungoma	Bumula	Kimaeti	Kitabisi	4	2025-02-28	09:22:00.000+03:00	Kitabisi R.C	1	Malakisi River	River		Swimming Laundry Sand harvesting Fetching water		0	1	1	1	1	0	0	0	0.657493	34.4192	1274.6	4.933	Grass	0	0	0	1	0	0	0	0		1	Biomphalaria pfeiferi	1	0	0	0	0	0	0	0	0	0	0	0
Bungoma	Bumula	Kimaeti	Kitabisi	4	2025-02-28	09:40:00.000+03:00	Kitabisi R.C	1	Malakisi River	River		Swimming Laundry Sand harvesting Fetching water		0	1	1	1	1	0	0	0	0.657152	34.418	1265.6	5	Grass	0	0	0	1	0	0	0	0		0	None	0	0	0	0	0	0	0	0	0	0	0	0
Bungoma	Bumula	Kimaeti	Kitabisi	4	2025-02-28	09:50:00.000+03:00	Kitabisi R.C	1	Malakisi River	River		Swimming Laundry Sand harvesting Fetching water		0	1	1	1	1	0	0	0	0.656953	34.4177	1280.1	4.5	Grass Water plants	0	0	0	1	1	0	0	0		1	Biomphalaria pfeiferi	1	0	0	0	0	0	0	0	0	0	0	0
Bungoma	Bumula	Kimaeti	Kitabisi	4	2025-02-28	10:09:00.000+03:00	Kitabisi R.C	1	Malakisi River	River		Swimming Laundry Sand harvesting Fetching water		0	1	1	1	1	0	0	0	0.656555	34.4165	1266.4	3.857	Water plants	0	0	0	0	1	0	0	0		0	None	0	0	0	0	0	0	0	0	0	0	0	0
Bungoma	Bumula	Kimaeti	Kitabisi	4	2025-02-28	10:32:00.000+03:00	Kitabisi R.C	2	No name	Pond		Fetching water Irrigation	Irrigation	0	0	0	0	1	0	0	1	0.637978	34.4039	1272	4.9	Grass	0	0	0	1	0	0	0	0		0	None	0	0	0	0	0	0	0	0	0	0	0	0
Bungoma	Bumula	Kimaeti	Kitabisi	4	2025-02-28	10:56:00.000+03:00	Kitabisi R.C	3	Kisache	Stream		Fetching water		0	0	0	0	1	0	0	0	0.642872	34.4022	1278.1	4.225	Algae Grass	0	1	0	1	0	0	0	0		19	Biomphalaria pfeiferi	1	0	0	0	0	0	0	0	0	0	0	0
Bungoma	Bumula	Kimaeti	Kitabisi	4	2025-02-28	11:00:00.000+03:00	Kitabisi R.C	3	Kisachi	Stream		Fetching water		0	0	0	0	1	0	0	0	0.64293	34.4022	1275.3	3.6	Algae Grass	0	1	0	1	0	0	0	0		1	Biomphalaria pfeiferi	1	0	0	0	0	0	0	0	0	0	0	0
Kakamega	Matungu	K Khalaba	Lutasio A	2	Feb 26, 2025	9:28:27 am	Lutasio	1	Lutasio A	Swamp/marsh		Fishing Swimming		1	1	0	0	0	0	0	0	0.453987	34.5377	1285.5	6.6	Algae Water plants	0	1	0	0	1	0	0	0		30	Bulinus globosus Melanoides tuberculata	0	0	0	1	0	0	0	0	0	1	0	0
Kakamega	Matungu	K Khalaba	Lutasio A	2	Feb 26, 2025	9:43:46 am	Lutasio	2	Lutasio A	River		Fishing Swimming Laundry Fetching Water		1	1	1	0	1	0	0	0	0.453315	34.5377	1299.2	7.8	MarshGrass Water plants	1	0	0	1	1	0	0	0		0	None	0	0	0	0	0	0	0	0	0	0	0	0
Kakamega	Matungu	K Khalaba	Lutasio A	2	Feb 26, 2025	10:08:20 am	Lutasio	3	Lutasio A	Pond		Fishing Fetching Water		1	0	0	0	1	0	0	0	0.453021	34.5386	1284.4	4.8	Algae Water liliesGrass	0	1	1	1	0	0	0	0		22	Biomphalaria pfeiferi Bulinus globosus Lynaea natalensis Melanoides tuberculata	1	0	0	1	0	0	0	0	1	1	0	0
Kakamega	Matungu	K Khalaba	Lutaso B	2	Feb 26, 2025	10:41:05 am	Lutasio	4	Lutasio B	Stream		Laundry Fetching Water		0	0	1	0	1	0	0	0	0.460482	34.5424	1291.8	7.8	Grass Water plants	0	0	0	1	1	0	0	0		57	Biomphalaria pfeiferi Lynaea natalensis Melanoides tuberculata	1	0	0	0	0	0	0	0	1	1	0	0
Kakamega	Matungu	K Khalaba	Lutasio	2	Feb 26, 2025	11:26:00 am	Lutasio	5	Bule	Stream		Swimming Laundry		0	1	1	0	0	0	0	0	0.447008	34.5463	1326.5	4.5	Grass Water plants Papyrus reeds	0	0	0	1	1	1	0	0		23	Biomphalaria pfeiferi Melanoides tuberculata	1	0	0	0	0	0	0	0	0	1	0	0
Kakamega	Mumias East	East Wanga	Mahola B	2	2025-02-28	12:04:00.000+03:00	Mahola primary	1	Nzoia River	River		Fishing Swimming Laundry Sand harvesting Fetching water		1	1	1	1	1	0	0	0	0.391038	34.5556	1268.9	4.733	Algae Water plants Grass Papyrus reeds	0	1	0	1	1	1	0	0		0	None	0	0	0	0	0	0	0	0	0	0	0	0
Kakamega	Mumias East	East Wanga	Mahola B	2	2025-02-28	12:44:00.000+03:00	Mahola primary	2	Mung'ang'a River	River		Swimming Laundry Fetching water		0	1	1	0	1	0	0	0	0.384927	34.5556	1269	4.966	Grass Algae	0	1	0	1	0	0	0	0		5	Biomphalaria pfeiferi	1	0	0	0	0	0	0	0	0	0	0	0
Kakamega	Mumias East	East Wanga	Mahola B	2	2025-02-28	12:47:00.000+03:00	Mahola primary	4	Mung'ang'a	Stream		Laundry Fetching water		0	0	1	0	1	0	0	0	0.384938	34.5558	1270	3.514	Water plants	0	0	0	0	1	0	0	0		0	None	0	0	0	0	0	0	0	0	0	0	0	0
Kakamega	Mumias East	East Wanga	Mahola B	2	2025-02-28	13:03:00.000+03:00	Mahola primary	4	Mung'ang'a stream B	Stream		Laundry Fetching water		0	0	1	0	1	0	0	0	0.385024	34.5557	1273.5	4.683	Grass Water plants Algae	0	1	0	1	1	0	0	0		26	Biomphalaria pfeiferi	1	0	0	0	0	0	0	0	0	0	0	0
Kakamega	Navakholo	Bunyala East	Makhima	2	2025-03-01	12:57:00.000+03:00	Makhima primary school	1	Chekata stream A	Stream		Laundry Fetching water Fishing		1	0	1	0	1	0	0	0	0.468603	34.7274	1436.8	4.533	Grass Water plants Algae	0	1	0	1	1	0	0	0		17	Biomphalaria pfeiferi	1	0	0	0	0	0	0	0	0	0	0	0
Kakamega	Navakholo	Bunyala East	Makhima	2	2025-03-01	13:10:00.000+03:00	Makhima primary school	2	Chakata stream B boundary	Stream		Fishing Laundry Fetching water		1	0	1	0	1	0	0	0	0.468764	34.7274	1409.7	4.82	Algae Grass Water plants	0	1	0	1	1	0	0	0		9	Biomphalaria pfeiferi	1	0	0	0	0	0	0	0	0	0	0	0
Kakamega	Navakholo	Bunyala East	Makhima	2	2025-03-01	13:28:00.000+03:00	Makhima primary school	3	Makhima stream	Stream		Laundry Fishing Fetching water		1	0	1	0	1	0	0	0	0.469489	34.7269	1410.5	4.716	Algae Grass Water plants	0	1	0	1	1	0	0	0		52	Biomphalaria pfeiferi	1	0	0	0	0	0	0	0	0	0	0	0
Kakamega	Matungu	K Khalaba	Makokhwe A	2	Feb 26, 2025	12:02:43 pm	Makokhwe	1	Namwaya	Stream		Laundry Fetching Water		0	0	1	0	1	0	0	0	0.425778	34.5684	1305	5	Grass	0	0	0	1	0	0	0	0		74	Biomphalaria pfeiferi Lynaea natalensis	1	0	0	0	0	0	0	0	1	0	0	0
Kakamega	Matungu	K Khalaba	Makokhwe A	2	Feb 26, 2025	12:14:21 pm	Makokhwe	2	Namwaya	Stream		Swimming Laundry Fetching Water		0	1	1	0	1	0	0	0	0.425214	34.5678	1313.2	5.5	Grass Water plants	0	0	0	1	1	0	0	0		1	Biomphalaria pfeiferi	1	0	0	0	0	0	0	0	0	0	0	0
Kakamega	Matungu	K Khalaba	Makokhwe B	2	Feb 26, 2025	1:12:30 pm	Makokhwe	3	Chyele River	River		Swimming Laundry Fetching Water		0	1	1	0	1	0	0	0	0.426551	34.585	1273.5	5	Algae Water liliesGrass Papyrus reeds	0	1	1	1	0	1	0	0		17	Biomphalaria pfeiferi	1	0	0	0	0	0	0	0	0	0	0	0
Bungoma	Webuye East	Maraka	Maraka	3	2025-03-01	10:35:00.000+03:00	Maraka pefa	2	River Maraka	River		Laundry Swimming Fetching water Cattle drinking	Cattle drinking	0	1	1	0	1	0	0	1	0.570135	34.7748	1429.2	4.633	Grass	0	0	0	1	0	0	0	0		37	Biomphalaria pfeiferi Lynaea natalensis	1	0	0	0	0	0	0	0	1	0	0	0
Bungoma	Webuye East	Maraka	Maraka Pefa	3	2025-03-01	11:25:00.000+03:00	Maraka pefa	3	River Webuye	River		Laundry Swimming Fetching water Cattle drinking	Cattle drinking	0	1	1	0	1	0	0	1	0.585886	34.7776	1444.2	3.3	Grass	0	0	0	1	0	0	0	0		3	Biomphalaria pfeiferi Lynaea natalensis	1	0	0	0	0	0	0	0	1	0	0	0
Bungoma	Kimilili	Kimilili	Matili	4	2025-03-01	10:17:00.000+03:00	MATILI F.Y.M	1	Matili dam	Dam/Water Pan		Laundry Fetching water		0	0	1	0	1	0	0	0	0.752536	34.7287	1640.3	3.466	Grass Papyrus reeds	0	0	0	1	0	1	0	0		0	None	0	0	0	0	0	0	0	0	0	0	0	0
Bungoma	Kimilili	Kimilili	Matili	4	2025-03-01	10:20:00.000+03:00	MATILI F.Y.M	1	Matili dam	Dam/Water Pan		Swimming Laundry Fetching water		0	1	1	0	1	0	0	0	0.752537	34.7288	1641.8	9.56	Papyrus reeds Grass	0	0	0	1	0	1	0	0		0	None	0	0	0	0	0	0	0	0	0	0	0	0
Bungoma	Kimilili	Kimilili	Matili	4	2025-03-01	10:23:00.000+03:00	MATILI F.Y.M	1	Matili dam	Dam/Water Pan		Swimming Fetching water		0	1	0	0	1	0	0	0	0.75255	34.7292	1644.4	4.9	Papyrus reeds Grass	0	0	0	1	0	1	0	0		1	Lynaea natalensis	0	0	0	0	0	0	0	0	1	0	0	0
Bungoma	Kimilili	Kimilili	Matili	4	2025-03-01	10:34:00.000+03:00	MATILI F.Y.M	1	Matili dam	Dam/Water Pan		Swimming Laundry Sand harvesting Fetching water		0	1	1	1	1	0	0	0	0.752489	34.7294	1649.7	4.9	Grass Papyrus reeds	0	0	0	1	0	1	0	0		4	Bulinus globosus	0	0	0	1	0	0	0	0	0	0	0	0
Bungoma	Kimilili	Kimilili	Matili	4	2025-03-01	10:42:00.000+03:00	MATILI F.Y.M	1	Sibanga	Pond		Laundry Fetching water		0	0	1	0	1	0	0	0	0.750194	34.7283	1651.9	5	Grass	0	0	0	1	0	0	0	0		0	None	0	0	0	0	0	0	0	0	0	0	0	0
Bungoma	Kimilili	Kimilili	Matili	4	2025-03-01	10:45:00.000+03:00	MATILI F.Y.M	2	Sibanga	Pond		Laundry Fetching water		0	0	1	0	1	0	0	0	0.750289	34.7285	1651.5	3.2	Grass	0	0	0	1	0	0	0	0		0	None	0	0	0	0	0	0	0	0	0	0	0	0
Bungoma	Kimilili	Kimilili	Matili	4	2025-03-01	10:48:00.000+03:00	MATILI F.Y.M	2	Sibanga	Pond		Laundry Fetching water		0	0	1	0	1	0	0	0	0.750272	34.7285	1651.4	4.2	Grass	0	0	0	1	0	0	0	0		0	None	0	0	0	0	0	0	0	0	0	0	0	0
Bungoma	Kimilili	Kimilili	Matili	4	2025-03-01	10:49:00.000+03:00	MATILI F.Y.M	2	Sibanga	Pond		Laundry Fetching water		0	0	1	0	1	0	0	0	0.750327	34.7285	1651	4.68	Grass	0	0	0	1	0	0	0	0		6	Lynaea natalensis	0	0	0	0	0	0	0	0	1	0	0	0
Bungoma	Kimilili	Kimilili	Matili	4	2025-03-01	11:00:00.000+03:00	MATILI F.Y.M	3	Sibweche	Stream		Fetching water		0	0	0	0	1	0	0	0	0.752756	34.7309	1640.9	4.8	Grass	0	0	0	1	0	0	0	0		1	Biomphalaria pfeiferi	1	0	0	0	0	0	0	0	0	0	0	0
Bungoma	Kimilili	Kimilili	Matili	4	2025-03-01	11:05:00.000+03:00	MATILI F.Y.M	3	Sibweche	Stream		Fetching water		0	0	0	0	1	0	0	0	0.752921	34.7309	1628.5	4.3	Algae	0	1	0	0	0	0	0	0		0	None	0	0	0	0	0	0	0	0	0	0	0	0
Bungoma	Bumula	Bumula	Mikokwe	4	Feb 25, 2025	11:40:06 am	Mikokwe ack primary	1		Stream		Laundry		0	0	1	0	0	0	0	0	0.538968	34.3941	1220.2	4.5	Grass Papyrus reeds	0	0	0	1	0	1	0	0		0	None	0	0	0	0	0	0	0	0	0	0	0	0
Bungoma	Bumula	Bumula	Mikokwe	4	Feb 25, 2025	11:42:30 am	Mikokwe ack primary	1		Stream		Laundry		0	0	1	0	0	0	0	0	0.539101	34.3941	1220.4	3.5	AlgaeGrass	0	1	0	1	0	0	0	0		0	None	0	0	0	0	0	0	0	0	0	0	0	0
Bungoma	Bumula	Bumula	Mikokwe	4	Feb 25, 2025	11:53:33 am	Mikokwe ack primary	2		Pond		Laundry		0	0	1	0	0	0	0	0	0.54638	34.392	1218.6	4.7	Algae	0	1	0	0	0	0	0	0		9	Bulinus globosus	0	0	0	1	0	0	0	0	0	0	0	0
Bungoma	Bumula	Bumula	Mikokwe	4	Feb 25, 2025	11:57:24 am	Mikokwe ack primary	2		Pond		Laundry Bathing	Bathing	0	0	1	0	0	0	0	1	0.546317	34.392	1219.2	5	Algae	0	1	0	0	0	0	0	0		3	Bulinus globosus Lynaea natalensis	0	0	0	1	0	0	0	0	1	0	0	0
Bungoma	Bumula	Bumula	Mikokwe	4	Feb 25, 2025	12:01:20 pm	Mikokwe ack primary	2		Pond		Laundry		0	0	1	0	0	0	0	0	0.546313	34.3919	1219.7	4.9	Algae	0	1	0	0	0	0	0	0		5	Lynaea natalensis	0	0	0	0	0	0	0	0	1	0	0	0
Bungoma	Bumula	Bumula	Mikokwe	4	Feb 25, 2025	12:03:42 pm	Mikokwe ack primary	2		Pond		Laundry Bathing	Bathing	0	0	1	0	0	0	0	1	0.546295	34.392	1220.1	4.1	Algae	0	1	0	0	0	0	0	0		4	Lynaea natalensis	0	0	0	0	0	0	0	0	1	0	0	0
Bungoma	Bumula	Bumula	Mikokwe	4	Feb 25, 2025	12:17:21 pm	Mikokwe ack primary	3		Pond		Laundry Bathing	Bathing	0	0	1	0	0	0	0	1	0.548773	34.4013	1238.1	4.1	Grass	0	0	0	1	0	0	0	0		3	Lynaea natalensis	0	0	0	0	0	0	0	0	1	0	0	0
Bungoma	Bumula	Bumula	Mikokwe	4	Feb 25, 2025	12:20:47 pm	Mikokwe ack primary	3		Pond		Laundry Fetching Water		0	0	1	0	1	0	0	0	0.548758	34.4014	1237.9	4.3	Grass	0	0	0	1	0	0	0	0		1	Lynaea natalensis	0	0	0	0	0	0	0	0	1	0	0	0
Bungoma	Bumula	Bumula	Mikokwe	4	Feb 25, 2025	12:22:27 pm	Mikokwe ack primary	3		Pond		Laundry Fetching Water		0	0	1	0	1	0	0	0	0.548837	34.4014	1236.7	5	Grass	0	0	0	1	0	0	0	0		0	None	0	0	0	0	0	0	0	0	0	0	0	0
Bungoma	Bumula	Bumula	Mikowe	4	Feb 25, 2025	12:24:06 pm	Mikokwe ack primary	3		Pond		Laundry Fetching Water		0	0	1	0	1	0	0	0	0.548885	34.4014	1236	3.4	Grass	0	0	0	1	0	0	0	0		0	None	0	0	0	0	0	0	0	0	0	0	0	0
Bungoma	Bumula	Kabula	Mukhuma	3	Feb 25, 2025	9:30:48 am	Mukhuma primary	1		Stream		Swimming Laundry Fetching Water		0	1	1	0	1	0	0	0	0.469783	34.5147	1364.2	6.4	Grass	0	0	0	1	0	0	0	0		3	Biomphalaria pfeiferi 555	1	0	0	0	0	0	0	0	0	0	0	1
Bungoma	Bumula	Kabula	Mukhuma	3	Feb 25, 2025	9:41:41 am	Mukhuma primary	1		Stream		Swimming Laundry Fetching Water		0	1	1	0	1	0	0	0	0.470003	34.5145	1378.9	4.5	Grass	0	0	0	1	0	0	0	0		3	Biomphalaria pfeiferi Lynaea natalensis	1	0	0	0	0	0	0	0	1	0	0	0
Bungoma	Bumula	Kabula	Khamala	3	Feb 25, 2025	9:48:49 am	Mukhuma primary	1		Stream		Swimming Laundry Fetching Water		0	1	1	0	1	0	0	0	0.469863	34.5142	1324.3	4.7	Grass	0	0	0	1	0	0	0	0		1	Melanoides tuberculata	0	0	0	0	0	0	0	0	0	1	0	0
Bungoma	Bumula	Kabula	Mukhuma	3	Feb 25, 2025	10:03:24 am	Mukhuma primary	2		Stream		Fetching Water		0	0	0	0	1	0	0	0	0.464506	34.5243	1323.4	4.7	Grass	0	0	0	1	0	0	0	0		8	Biomphalaria pfeiferi	1	0	0	0	0	0	0	0	0	0	0	0
Bungoma	Bumula	Kabula	Mukhuma	3	Feb 25, 2025	10:09:35 am	Mukhuma primary	2		Stream		Fetching Water		0	0	0	0	1	0	0	0	0.46442	34.5246	1322.6	4.1	Grass	0	0	0	1	0	0	0	0		1	Melanoides tuberculata	0	0	0	0	0	0	0	0	0	1	0	0
Bungoma	Bumula	Kabula	Mukhuma	3	Feb 25, 2025	10:12:06 am	Mukhuma primary	2		Stream		Fetching Water		0	0	0	0	1	0	0	0	0.46424	34.5246	1323	4.8	Grass	0	0	0	1	0	0	0	0		31	Biomphalaria pfeiferi Melanoides tuberculata	1	0	0	0	0	0	0	0	0	1	0	0
Kakamega	Matungu	Mayoni	Munanga	1	Feb 27, 2025	9:16:11 am	Munanga	1	Dihala	River		Laundry Fetching Water		0	0	1	0	1	0	0	0	0.339914	34.4838	0	2100	Grass Water plants	0	0	0	1	1	0	0	0		0	None	0	0	0	0	0	0	0	0	0	0	0	0
Kakamega	Matungu	Mayoni	Munanga	1	Feb 27, 2025	9:20:20 am	Munanga	2	Dihala	River		Laundry Fetching Water		0	0	1	0	1	0	0	0	0.353283	34.4645	1258.7	1.4	Grass Water plants	0	0	0	1	1	0	0	0		2	Biomphalaria pfeiferi	1	0	0	0	0	0	0	0	0	0	0	0
Kakamega	Matungu	Mayoni	Munanga	1	Feb 27, 2025	9:29:08 am	Munanga	3	Dihala	River		Laundry Fetching Water		0	0	1	0	1	0	0	0	0.339914	34.4838	0	2100	Grass Water plants	0	0	0	1	1	0	0	0		4	Biomphalaria pfeiferi	1	0	0	0	0	0	0	0	0	0	0	0
Kakamega	Matungu	Mayoni	Munanga	1	Feb 27, 2025	9:38:37 am	Munanga	4	Dihala	River		Laundry Fetching Water		0	0	1	0	1	0	0	0	0.353054	34.4637	1252.8	0.9	Grass	0	0	0	1	0	0	0	0		0	None	0	0	0	0	0	0	0	0	0	0	0	0
Kakamega	Matungu	Mayoni	Munanga	1	Feb 27, 2025	9:41:52 am	Munanga	5	Dihala	River		Laundry Fetching Water		0	0	1	0	1	0	0	0	0.339914	34.4838	0	2100	Grass Water plants	0	0	0	1	1	0	0	0		4	Biomphalaria pfeiferi Lynaea natalensis	1	0	0	0	0	0	0	0	1	0	0	0
Kakamega	Matungu	Mayoni	Munanga	1	Feb 27, 2025	9:52:11 am	Munanga	6	Dihala	River		Laundry Fetching Water		0	0	1	0	1	0	0	0	0.353507	34.4631	1250.1	0.9	Grass Water plants	0	0	0	1	1	0	0	0		3	Biomphalaria pfeiferi	1	0	0	0	0	0	0	0	0	0	0	0
Kakamega	Matungu	Mayoni	Munanga	1	Feb 27, 2025	10:16:37 am	Munanga	1	Kwambulu	River		Laundry Fetching Water		0	0	1	0	1	0	0	0	0.339914	34.4838	0	2100	Grass Water plants	0	0	0	1	1	0	0	0		51	Biomphalaria pfeiferi Lynaea natalensis	1	0	0	0	0	0	0	0	1	0	0	0
Kakamega	Matungu	Mayoni	Munanga	1	Feb 27, 2025	10:36:12 am	Munanga	2	Kwambulu	River		Laundry Fetching Water		0	0	1	0	1	0	0	0	0.347732	34.4614	1258.9	1.4	Grass Water plants	0	0	0	1	1	0	0	0		10	Biomphalaria pfeiferi Lynaea natalensis	1	0	0	0	0	0	0	0	1	0	0	0
Kakamega	Matungu	Mayoni	Munanga	1	Feb 27, 2025	10:47:48 am	Munanga	3	Kwambulu	River		Laundry Fetching Water		0	0	1	0	1	0	0	0	0.339914	34.4838	0	2100	Grass Water plants	0	0	0	1	1	0	0	0		0	None	0	0	0	0	0	0	0	0	0	0	0	0
Kakamega	Matungu	Mayoni	Munanga	1	Feb 27, 2025	11:08:20 am	Munanga	1	Imbinga	River		Laundry Fetching Water		0	0	1	0	1	0	0	0	0.353099	34.4668	0	1400	Grass Water plants	0	0	0	1	1	0	0	0		3	Biomphalaria pfeiferi Lynaea natalensis	1	0	0	0	0	0	0	0	1	0	0	0
Kakamega	Matungu	Mayoni	Munanga	1	Feb 27, 2025	11:15:47 am	Munanga	2	Imbinga	River		Laundry Fetching Water		0	0	1	0	1	0	0	0	0.3642	34.4841	0	3000	AlgaeGrass Water plants	0	1	0	1	1	0	0	0		62	Biomphalaria pfeiferi Lynaea natalensis	1	0	0	0	0	0	0	0	1	0	0	0
Kakamega	Matungu	Mayoni	Munanga	1	Feb 27, 2025	11:23:19 am	Munanga	3	Imbinga	River		Laundry Fetching Water		0	0	1	0	1	0	0	0	0.353412	34.469	1265.3	1.2	Grass Water plants	0	0	0	1	1	0	0	0		16	Biomphalaria pfeiferi Lynaea natalensis	1	0	0	0	0	0	0	0	1	0	0	0
Kakamega	Matungu	Namamali	Mungakha	2	Feb 25, 2025	12:58:13 pm	Mungakha primary school	1		Stream		Laundry Fetching Water		0	0	1	0	1	0	0	0	0.472528	34.4082	1214.6	6.1	Grass	0	0	0	1	0	0	0	0		56	Biomphalaria pfeiferi Melanoides tuberculata	1	0	0	0	0	0	0	0	0	1	0	0
Kakamega	Matungu	Namamali	Mungakha A	2	Feb 25, 2025	1:22:28 pm	Mungakha primary school	2		River		Swimming Laundry Sand harvesting Fetching Water		0	1	1	1	1	0	0	0	0.473517	34.4081	1242	8.5	Grass Papyrus reeds	0	0	0	1	0	1	0	0		3	Biomphalaria pfeiferi	1	0	0	0	0	0	0	0	0	0	0	0
Kakamega	Matungu	Namamali	Mungakha B	2	Feb 25, 2025	1:47:30 pm	Mungakha primary school	3		Stream		Fishing Fetching Water		1	0	0	0	1	0	0	0	0.472714	34.4096	1202.8	4.8	Grass	0	0	0	1	0	0	0	0		95	Biomphalaria pfeiferi Melanoides tuberculata	1	0	0	0	0	0	0	0	0	1	0	0
Bungoma	Kanduyi	East Sang'alo	Mwikhupo	3	Feb 27, 2025	9:51:03 am	Mwikhupo	1		River		Swimming Sand harvesting Cattle drinking	Cattle drinking	0	1	0	1	0	0	0	1	0.434535	34.5813	1287.7	4.5	Grass	0	0	0	1	0	0	0	0		2	Lynaea natalensis	0	0	0	0	0	0	0	0	1	0	0	0
Bungoma	Kanduyi	East Sang'alo	Mwikhupo	3	Feb 27, 2025	10:15:21 am	Mwikhupo	1		Stream		Fetching Water		0	0	0	0	1	0	0	0	0.438598	34.582	1297.8	4.8	Grass	0	0	0	1	0	0	0	0		1	Lynaea natalensis	0	0	0	0	0	0	0	0	1	0	0	0
Bungoma	Bumula	Kabula	Mwiyenga	3	2025-03-01	18:14:00.000+03:00	Mwiyenga	1	Mayanja	Stream		Laundry Fetching water Bathing	Bathing	0	0	1	0	1	0	0	1	0.57084	34.4067	1274.6	3	Grass	0	0	0	1	0	0	0	0		0	None	0	0	0	0	0	0	0	0	0	0	0	0
Bungoma	Bumula	Kabula	Mwiyenga	3	2025-03-01	19:16:00.000+03:00	Mwiyenga	2	Nakhwana	Stream		Laundry Fetching water		0	0	1	0	1	0	0	0	0.5709	34.4072	1265.6	5	Grass	0	0	0	1	0	0	0	0		0	None	0	0	0	0	0	0	0	0	0	0	0	0
Kakamega	Matungu	Namamali	Namayiakalo	2	Feb 25, 2025	10:29:56 am	Namayiakalo Primary	1		Stream		Fetching Water		0	0	0	0	1	0	0	0	0.4241	34.3481	1191.8	3.9	Water liliesGrass	0	0	1	1	0	0	0	0		39	Biomphalaria pfeiferi Biomphalaria pfeiferiBiomphalaria pfeiferi	1	0	0	0	0	0	0	0	0	0	1	0
Kakamega	Matungu	Namamali	Namayiakalo	2	Feb 25, 2025	11:16:58 am	Namayiakalo Primary	2		Stream		Fetching Water		0	0	0	0	1	0	0	0	0.427994	34.3576	1212.5	5.7	AlgaeGrass	0	1	0	1	0	0	0	0		61	Biomphalaria pfeiferi Lynaea natalensis	1	0	0	0	0	0	0	0	1	0	0	0
Kakamega	Matungu	Namamali	Namayiakalo	2	Feb 25, 2025	11:48:29 am	Namayiakalo Primary	3		Stream		Laundry Fetching Water		0	0	1	0	1	0	0	0	0.427151	34.3631	1226.6	11.2	Algae	0	1	0	0	0	0	0	0		1	Melanoides tuberculata	0	0	0	0	0	0	0	0	0	1	0	0
Bungoma	Bumula	Siboti	Netima	4	Feb 26, 2025	9:20:32 am	Netima	1		Dam/Water Pan		Fetching Water		0	0	0	0	1	0	0	0	0.656233	34.4724	1386.7	4.3	Grass Papyrus reeds	0	0	0	1	0	1	0	0		1	Bulinus globosus	0	0	0	1	0	0	0	0	0	0	0	0
Bungoma	Bumula	Siboti	Netima	4	Feb 26, 2025	9:23:38 am	Netima	1		Dam/Water Pan		Fetching Water		0	0	0	0	1	0	0	0	0.65611	34.4726	1394.1	3.9	Grass Papyrus reeds	0	0	0	1	0	1	0	0		1	Lynaea natalensis	0	0	0	0	0	0	0	0	1	0	0	0
Bungoma	Bumula	Siboti	Netima	4	Feb 26, 2025	9:28:48 am	Netima	1		Dam/Water Pan		Fetching Water		0	0	0	0	1	0	0	0	0.656416	34.4729	1372.8	3.6	Marsh Algae Papyrus reeds	1	1	0	0	0	1	0	0		0	None	0	0	0	0	0	0	0	0	0	0	0	0
Bungoma	Bumula	Siboti	Netima	4	Feb 26, 2025	9:34:27 am	Netima	1		Dam/Water Pan		Fetching Water		0	0	0	0	1	0	0	0	0.656102	34.473	1400.5	4.5	Grass Water plants Papyrus reeds	0	0	0	1	1	1	0	0		0	None	0	0	0	0	0	0	0	0	0	0	0	0
Bungoma	Bumula	Siboti	Netima	4	Feb 26, 2025	9:36:00 am	Netima	1		Dam/Water Pan		Fetching Water		0	0	0	0	1	0	0	0	0.656186	34.4729	1397.5	4.1	Grass Water plants Papyrus reeds	0	0	0	1	1	1	0	0		0	None	0	0	0	0	0	0	0	0	0	0	0	0
Bungoma	Bumula	Siboti	Netima	4	Feb 26, 2025	9:52:00 am	Netima	2		Stream		Fetching Water		0	0	0	0	1	0	0	0	0.658271	34.4729	1373.4	4.9	Grass	0	0	0	1	0	0	0	0		22	Biomphalaria pfeiferi Lynaea natalensis	1	0	0	0	0	0	0	0	1	0	0	0
Bungoma	Bumula	Siboti	Netima	4	Feb 26, 2025	9:59:37 am	Netima	2		Stream		Fetching Water		0	0	0	0	1	0	0	0	0.658277	34.4729	1368.4	2	Grass	0	0	0	1	0	0	0	0		54	Biomphalaria pfeiferi	1	0	0	0	0	0	0	0	0	0	0	0
Bungoma	Bumula	Siboti	Netima	4	Feb 26, 2025	10:22:24 am	Netima	3		Stream		Laundry Fetching Water		0	0	1	0	1	0	0	0	0.655323	34.459	1374.6	4.3	Grass	0	0	0	1	0	0	0	0		0	None	0	0	0	0	0	0	0	0	0	0	0	0
Bungoma	Bumula	Siboti	Netima	4	Feb 26, 2025	10:25:51 am	Netima	3		Stream		Laundry Fetching Water		0	0	1	0	1	0	0	0	0.65574	34.459	1371.6	4.7	Grass	0	0	0	1	0	0	0	0		0	None	0	0	0	0	0	0	0	0	0	0	0	0
Bungoma	Bumula	Siboti	Netima	4	Feb 26, 2025	10:27:44 am	Netima	3		Stream		Laundry Fetching Water		0	0	1	0	1	0	0	0	0.655763	34.4595	1361.9	4.3	Grass	0	0	0	1	0	0	0	0		6	Lynaea natalensis	0	0	0	0	0	0	0	0	1	0	0	0
Bungoma	Bumula	Siboti	Netima	4	Feb 26, 2025	10:32:47 am	Netima	3		Stream		Fetching Water		0	0	0	0	1	0	0	0	0.656596	34.4593	1360.8	4.4	Grass	0	0	0	1	0	0	0	0		3	Lynaea natalensis	0	0	0	0	0	0	0	0	1	0	0	0
Bungoma	Bumula	Siboti	Netima	4	Feb 26, 2025	10:53:07 am	Netima	4		Stream		Fetching Water		0	0	0	0	1	0	0	0	0.642603	34.4541	1313.7	3.6	Grass	0	0	0	1	0	0	0	0		0	None	0	0	0	0	0	0	0	0	0	0	0	0
Bungoma	Bumula	Siboti	Netima	4	Feb 26, 2025	10:55:34 am	Netima	4		Stream		Fetching Water		0	0	0	0	1	0	0	0	0.642472	34.4541	1330.4	4.5	Grass Papyrus reeds	0	0	0	1	0	1	0	0		0	None	0	0	0	0	0	0	0	0	0	0	0	0
Bungoma	Bumula	Siboti	Netima	4	Feb 26, 2025	10:58:00 am	Netima	4		Stream		Fetching Water		0	0	0	0	1	0	0	0	0.64239	34.4543	1329.1	4.6	Papyrus reeds	0	0	0	0	0	1	0	0		1	Bulinus globosus	0	0	0	1	0	0	0	0	0	0	0	0
Bungoma	Webuye East	Maraka	Nzoia Pefa	3	2025-03-01	09:17:00.000+03:00	Nzoia Pefa	1	Maraka	Stream		Laundry Fetching water Cattle drinking	Cattle drinking	0	0	1	0	1	0	0	1	0.578123	34.772	1428	4.78	Grass	0	0	0	1	0	0	0	0		10	Biomphalaria pfeiferi Lynaea natalensis	1	0	0	0	0	0	0	0	1	0	0	0
Bungoma	Kanduyi	Musikoma	Okanya B	3	2025-02-28	09:17:00.000+03:00	Okanya pri	1	Kwa Boflo	Stream		Fetching water Laundry		0	0	1	0	1	0	0	0	0.540231	34.5184	1341.4	4.866	Grass	0	0	0	1	0	0	0	0		336	Biomphalaria pfeiferi Lynaea natalensis	1	0	0	0	0	0	0	0	1	0	0	0
Bungoma	Kanduyi	Musikoma	Okanya	3	2025-02-28	09:46:00.000+03:00	Okanya pri	1	Kwa Boflo	Stream		Fetching water Laundry		0	0	1	0	1	0	0	0	0.540068	34.5181	1360	3.766	Grass	0	0	0	1	0	0	0	0		96	Biomphalaria pfeiferi Lynaea natalensis	1	0	0	0	0	0	0	0	1	0	0	0
Bungoma	Bumula	Musikoma	Okanya	3	2025-02-28	09:57:00.000+03:00	Okanya pri	1	Kwa Boflo	Stream		Laundry Fetching water		0	0	1	0	1	0	0	0	0.540027	34.5182	1353.1	4.183	Grass	0	0	0	1	0	0	0	0		50	Biomphalaria pfeiferi	1	0	0	0	0	0	0	0	0	0	0	0
Bungoma	Kanduyi	Musikoma	Okanya	3	2025-02-28	10:19:00.000+03:00	Okanya pri	1	Samoya	Stream		Swimming Laundry Fetching water		0	1	1	0	1	0	0	0	0.538577	34.5153	1345.4	4.628	Grass	0	0	0	1	0	0	0	0		1	Biomphalaria pfeiferi	1	0	0	0	0	0	0	0	0	0	0	0
Bungoma	Bumula	Siboti	Sango	4	Feb 26, 2025	11:31:23 am	Sango R.C Primary	4		River		Swimming Laundry Fetching Water		0	1	1	0	1	0	0	0	0.67131	34.4251	1288.1	1.1	Grass	0	0	0	1	0	0	0	0		0	None	0	0	0	0	0	0	0	0	0	0	0	0
Bungoma	Bumula	Siboti	Sango	4	Feb 26, 2025	11:33:32 am	Sango R.C Primary	4		River		Swimming Laundry Fetching Water		0	1	1	0	1	0	0	0	0.671332	34.425	1290.8	1.1	Water liliesGrass	0	0	1	1	0	0	0	0		0	None	0	0	0	0	0	0	0	0	0	0	0	0
Bungoma	Bumula	Siboti	Sango	4	Feb 26, 2025	11:36:46 am	Sango R.C Primary	1		River		Swimming Laundry Fetching Water		0	1	1	0	1	0	0	0	0.670479	34.4245	1293.8	1.4	Grass	0	0	0	1	0	0	0	0		3	Biomphalaria pfeiferi	1	0	0	0	0	0	0	0	0	0	0	0
Bungoma	Bumula	Siboti	Sango	4	Feb 26, 2025	11:47:53 am	Sango R.C Primary	1		River		Swimming Laundry Fetching Water		0	1	1	0	1	0	0	0	0.670175	34.4244	1289.8	1.2	Grass	0	0	0	1	0	0	0	0		0	None	0	0	0	0	0	0	0	0	0	0	0	0
Bungoma	Bumula	Siboti	Sango	4	Feb 26, 2025	11:53:13 am	Sango R.C Primary	1		River		Swimming Laundry Fetching Water		0	1	1	0	1	0	0	0	0.669827	34.4242	1290.4	1.4	Grass	0	0	0	1	0	0	0	0		0	None	0	0	0	0	0	0	0	0	0	0	0	0
Bungoma	Bumula	Siboti	Sango	4	Feb 26, 2025	12:11:55 pm	Sango R.C Primary	2		Dam/Water Pan		Fetching Water		0	0	0	0	1	0	0	0	0.666387	34.4463	1317.2	1.2	Papyrus reeds	0	0	0	0	0	1	0	0		12	Melanoides tuberculata	0	0	0	0	0	0	0	0	0	1	0	0
Bungoma	Bumula	Siboti	Sango	4	Feb 26, 2025	12:14:50 pm	Sango R.C Primary	2		Dam/Water Pan		Fetching Water		0	0	0	0	1	0	0	0	0.666312	34.446	1317.7	1.2	Grass Papyrus reeds	0	0	0	1	0	1	0	0		16	Bulinus globosus Melanoides tuberculata	0	0	0	1	0	0	0	0	0	1	0	0
Bungoma	Bumula	Siboti	Sango	4	Feb 26, 2025	12:22:37 pm	Sango R.C Primary	2		Dam/Water Pan		Fetching Water		0	0	0	0	1	0	0	0	0.66627	34.4457	1317.1	1.3	Grass	0	0	0	1	0	0	0	0		8	Lynaea natalensis Melanoides tuberculata	0	0	0	0	0	0	0	0	1	1	0	0
Bungoma	Bumula	Siboti	Sango	4	Feb 26, 2025	12:26:24 pm	Sango R.C Primary	2		Dam/Water Pan		Fetching Water		0	0	0	0	1	0	0	0	0.666013	34.4457	1317.5	1.1	Grass	0	0	0	1	0	0	0	0		4	Melanoides tuberculata	0	0	0	0	0	0	0	0	0	1	0	0
Bungoma	Bumula	Siboti	Sango	4	Feb 26, 2025	12:37:23 pm	Sango R.C Primary	3		Stream		Swimming Fetching Water		0	1	0	0	1	0	0	0	0.661207	34.4353	1289	3	Algae	0	1	0	0	0	0	0	0		11	Biomphalaria pfeiferi Bulinus globosus	1	0	0	1	0	0	0	0	0	0	0	0
Bungoma	Bumula	Siboti	Sango	4	Feb 26, 2025	12:45:28 pm	Sango R.C Primary	3		Stream		Laundry Fetching Water		0	0	1	0	1	0	0	0	0.66117	34.4353	1296	4.4	Algae	0	1	0	0	0	0	0	0		0	None	0	0	0	0	0	0	0	0	0	0	0	0
Bungoma	Bumula	Siboti	Sango	4	Feb 26, 2025	12:52:59 pm	Sango R.C Primary	3		Stream		Sand harvesting Fetching Water		0	0	0	1	1	0	0	0	0.661723	34.436	1297.2	1.2	Algae	0	1	0	0	0	0	0	0		0	None	0	0	0	0	0	0	0	0	0	0	0	0
Bungoma	Bumula	Siboti	Sango	4	Feb 26, 2025	12:54:56 pm	Sango R.C Primary	3		Stream		Sand harvesting Fetching Water		0	0	0	1	1	0	0	0	0.661429	34.4358	1296.1	1.8	Algae	0	1	0	0	0	0	0	0		0	None	0	0	0	0	0	0	0	0	0	0	0	0
Kakamega	Mumias West	Mumias North	Lukhoye	1	Feb 27, 2025	12:25:33 pm	Sheikh Khalifa	1	Dumbu	River		Laundry Fetching Water		0	0	1	0	1	0	0	0	0.358798	34.4973	0	300	Grass Water plants	0	0	0	1	1	0	0	0		1	Biomphalaria pfeiferi	1	0	0	0	0	0	0	0	0	0	0	0
Kakamega	Mumias West	Mumias North	Lukhoye	1	Feb 27, 2025	12:31:54 pm	Sheikh Khalifa	2	Dumbu	River		Laundry Fetching Water		0	0	1	0	1	0	0	0	0.348136	34.4917	0	2100	Grass Water plants	0	0	0	1	1	0	0	0		2	Lynaea natalensis	0	0	0	0	0	0	0	0	1	0	0	0
Kakamega	Mumias West	Mumias North	Lukhoye	1	Feb 27, 2025	12:35:57 pm	Sheikh Khalifa	3	Dumbu	River		Laundry Fetching Water		0	0	1	0	1	0	0	0	0.345702	34.4931	0	400	Grass Water plants	0	0	0	1	1	0	0	0		0	None	0	0	0	0	0	0	0	0	0	0	0	0
Kakamega	Mumias West	Mumias North	Lukhoye	1	Feb 27, 2025	12:38:35 pm	Sheikh Khalifa	4	Dumbu	River		Laundry Fetching Water		0	0	1	0	1	0	0	0	0.348136	34.4917	0	2100	Grass Water plants	0	0	0	1	1	0	0	0		0	None	0	0	0	0	0	0	0	0	0	0	0	0
Kakamega	Mumias West	Mumias North	Lukhoye	1	Feb 27, 2025	12:50:20 pm	Sheikh Khalifa	1	Pombo	Stream		Laundry Fetching Water		0	0	1	0	1	0	0	0	0.344005	34.4924	0	200	Grass Water plants	0	0	0	1	1	0	0	0		2	Biomphalaria pfeiferi Melanoides tuberculata	1	0	0	0	0	0	0	0	0	1	0	0
Kakamega	Mumias West	Mumias North	Lukhoye	1	Feb 27, 2025	12:54:21 pm	Sheikh Khalifa	2	Pombo	Stream		Laundry Fetching Water		0	0	1	0	1	0	0	0	0.344962	34.4961	1294.9	1	Grass Water plants	0	0	0	1	1	0	0	0		56	Biomphalaria pfeiferi Lynaea natalensis Melanoides tuberculata	1	0	0	0	0	0	0	0	1	1	0	0
Kakamega	Matungu	Kholera	Shiyabo	1	Feb 25, 2025	11:39:27 am	Shiyabo Primary	1		Stream		Laundry Fetching Water		0	0	1	0	1	0	0	0	0.43129	34.5385	0	2100	Grass	0	0	0	1	0	0	0	0		0	None	0	0	0	0	0	0	0	0	0	0	0	0
Kakamega	Matungu	Kholera	Shiyabo	1	Feb 25, 2025	11:48:16 am	Shiyabo Primary	2		Stream		Fetching Water		0	0	0	0	1	0	0	0	0.432564	34.5274	0	3100	Grass Water plants	0	0	0	1	1	0	0	0		21	Biomphalaria pfeiferi Lynaea natalensis	1	0	0	0	0	0	0	0	1	0	0	0
Kakamega	Matungu	Kholera	Shiyabo	1	Feb 25, 2025	12:02:23 pm	Shiyabo Primary	3		Stream		Fetching Water		0	0	0	0	1	0	0	0	0.444303	34.5242	1342.3	1.4	Grass Water plants	0	0	0	1	1	0	0	0		51	Biomphalaria pfeiferi Lynaea natalensis	1	0	0	0	0	0	0	0	1	0	0	0
Kakamega	Matungu	Kholera	Shiyabo	1	Feb 25, 2025	12:24:37 pm	Shiyabo Primary	4		Stream		Laundry Fetching Water		0	0	1	0	1	0	0	0	0.468376	34.5239	0	3200	Grass Water plants	0	0	0	1	1	0	0	0		0	None	0	0	0	0	0	0	0	0	0	0	0	0
Kakamega	Matungu	Kholera	Shiyabo	1	Feb 25, 2025	12:39:09 pm	Shiyabo Primary	1		Stream		Fetching Water		0	0	0	0	1	0	0	0	0.432564	34.5274	0	3100	AlgaeGrass Water plants	0	1	0	1	1	0	0	0		5	Biomphalaria pfeiferi Lynaea natalensis	1	0	0	0	0	0	0	0	1	0	0	0
Kakamega	Matungu	Kholera	Shiyabo	1	Feb 25, 2025	12:44:12 pm	Shiyabo Primary	2		Stream		Fetching Water		0	0	0	0	1	0	0	0	0.438205	34.5262	1332.8	1.2	AlgaeGrass Water plants	0	1	0	1	1	0	0	0		26	Biomphalaria pfeiferi Lynaea natalensis	1	0	0	0	0	0	0	0	1	0	0	0
Kakamega	Matungu	Kholera	Shiyabo	1	Feb 25, 2025	12:52:45 pm	Shiyabo Primary	3		Stream		Fetching Water		0	0	0	0	1	0	0	0	0.432564	34.5274	0	3100	AlgaeGrass Water plants	0	1	0	1	1	0	0	0		9	Biomphalaria pfeiferi Lynaea natalensis	1	0	0	0	0	0	0	0	1	0	0	0
Bungoma	Bumula	Kabula	Wamunyiri	3	Feb 25, 2025	11:44:00 am	Wamunyiri primary	1		Pond		Irrigation	Crop farming	0	0	0	0	0	0	0	1	0.468207	34.5448	1337.5	4.9	Grass	0	0	0	1	0	0	0	0		27	Biomphalaria pfeiferi Lynaea natalensis Melanoides tuberculata	1	0	0	0	0	0	0	0	1	1	0	0
Bungoma	Bumula	Kabula	Wamunyiri	3	Feb 25, 2025	12:00:47 pm	Wamunyiri primary	1		Pond		Irrigation	Crop farming	0	0	0	0	0	0	0	1	0.468257	34.5449	1320.6	3.6	Grass	0	0	0	1	0	0	0	0		13	Biomphalaria pfeiferi Bulinus globosus	1	0	0	1	0	0	0	0	0	0	0	0
Bungoma	Bumula	Kabula	Wamunyiri	3	Feb 25, 2025	12:19:58 pm	Wamunyiri primary	3		Stream		Swimming Fetching Water		0	1	0	0	1	0	0	0	0.465594	34.5444	1323.8	4.3	Grass Water Lilies	0	0	0	1	0	0	0	1	Water Lily Family	15	Biomphalaria pfeiferi Bulinus globosus Lynaea natalensis	1	0	0	1	0	0	0	0	1	0	0	0
Bungoma	Kanduyi	Musikoma	Wekelekhe	3	2025-02-28	10:43:00.000+03:00	Wekelekha	2	Wamutende	Stream		Fetching water		0	0	0	0	1	0	0	0	0.532569	34.5108	1322.2	4.5	Grass	0	0	0	1	0	0	0	0		38	Biomphalaria pfeiferi	1	0	0	0	0	0	0	0	0	0	0	0
Bungoma	Kanduyi	Musikoma	Wekelekhe	3	2025-02-28	11:00:00.000+03:00	Wekelekha	2	Wamutende	Stream		Fetching water		0	0	0	0	1	0	0	0	0.532699	34.5107	1335.4	4	Grass	0	0	0	1	0	0	0	0		2	Biomphalaria pfeiferi	1	0	0	0	0	0	0	0	0	0	0	0
Bungoma	Kanduyi	Musikoma	Wekelekhe	3	2025-02-28	11:37:00.000+03:00	Wekelekha	4	Cornnelio	Stream		Fetching water		0	0	0	0	1	0	0	0	0.540126	34.5225	1373.3	4.9	Grass	0	0	0	1	0	0	0	0		28	Biomphalaria pfeiferi	1	0	0	0	0	0	0	0	0	0	0	0
Kakamega	Navakholo	Bunyala East	Weremba	2	2025-03-01	09:50:00.000+03:00	Weremba primary	1	Sengeteti	River		Swimming Laundry Sand harvesting Fetching water		0	1	1	1	1	0	0	0	0.461964	34.6824	1381.1	4.975	Algae Water plants Papyrus reeds	0	1	0	0	1	1	0	0		4	Lynaea natalensis	0	0	0	0	0	0	0	0	1	0	0	0
Kakamega	Navakholo	Bunyala East	Weremba	2	2025-03-01	10:17:00.000+03:00	Weremba primary	2	Sengeteti	Stream		Laundry Fetching water		0	0	1	0	1	0	0	0	0.462092	34.6826	1371.6	4.933	Grass Water plants Algae	0	1	0	1	1	0	0	0		73	Biomphalaria pfeiferi	1	0	0	0	0	0	0	0	0	0	0	0
Kakamega	Navakholo	Bunyala East	Weremba	2	2025-03-01	10:56:00.000+03:00	Weremba primary	3	Weremba pond	Pond		Laundry Fishing Fetching water		1	0	1	0	1	0	0	0	0.459069	34.6734	1370.6	4.8	Grass Algae Water plants	0	1	0	1	1	0	0	0		56	Biomphalaria pfeiferi	1	0	0	0	0	0	0	0	0	0	0	0
Kakamega	Navakholo	Bunyala East	Weremba	2	2025-03-01	11:05:00.000+03:00	Weremba primary	4	Weremba stream	Stream		Laundry Fetching water		0	0	1	0	1	0	0	0	0.459234	34.6734	1377.2	4.925	Water plants Grass	0	0	0	1	1	0	0	0		66	Biomphalaria pfeiferi	1	0	0	0	0	0	0	0	0	0	0	0
Kakamega	Navakholo	Bunyala East	Weremba	2	2025-03-01	11:43:00.000+03:00	Weremba primary	5	Wawire stream	Stream		Fetching water Laundry		0	0	1	0	1	0	0	0	0.46565	34.673	1361	4.516	Water plants Grass	0	0	0	1	1	0	0	0		4	Biomphalaria pfeiferi	1	0	0	0	0	0	0	0	0	0	0	0
Bungoma	Bumula	Bumula	Wesimikha	4	Feb 25, 2025	10:06:31 am	Wesimikha pri	3		Stream		Fetching Water		0	0	0	0	1	0	0	0	0.551495	34.3969	1206.4	3.5	Grass	0	0	0	1	0	0	0	0		0	None	0	0	0	0	0	0	0	0	0	0	0	0
Bungoma	Bumula	Bumula	Wesimikha	4	Feb 25, 2025	10:11:09 am	Wesimikha pri	1		Stream		Fetching Water		0	0	0	0	1	0	0	0	0.551253	34.3954	1222.3	4.5	Grass	0	0	0	1	0	0	0	0		0	None	0	0	0	0	0	0	0	0	0	0	0	0
Bungoma	Bumula	Bumula	Wesimikha	4	Feb 25, 2025	10:22:01 am	Wesimikha pri	2		Stream		Fetching Water		0	0	0	0	1	0	0	0	0.552256	34.3922	1192.7	4.7	Papyrus reeds	0	0	0	0	0	1	0	0		0	None	0	0	0	0	0	0	0	0	0	0	0	0
Bungoma	Bumula	Bumula	Wisemikha	4	Feb 25, 2025	10:26:40 am	Wesimikha pri	2		Stream		Fetching Water Bathing	Bathing	0	0	0	0	1	0	0	1	0.553488	34.3922	1194.1	4.8	Algae	0	1	0	0	0	0	0	0		0	None	0	0	0	0	0	0	0	0	0	0	0	0
Bungoma	Bumula	Bumula	Wisemikha	4	Feb 25, 2025	10:28:26 am	Wesimikha pri	2		Stream		Fetching Water		0	0	0	0	1	0	0	0	0.553527	34.3923	1195.1	3.6	Algae	0	1	0	0	0	0	0	0		0	None	0	0	0	0	0	0	0	0	0	0	0	0
Bungoma	Bumula	Bumula	Wisemikha	4	Feb 25, 2025	10:35:12 am	Wesimikha pri	3		Pond		Irrigation	Irrigation	0	0	0	0	0	0	0	1	0.55456	34.3939	1226.8	3.5	AlgaeGrass	0	1	0	1	0	0	0	0		17	Lynaea natalensis	0	0	0	0	0	0	0	0	1	0	0	0
Bungoma	Bumula	Bumula	Wesemikha	4	Feb 25, 2025	10:49:08 am	Wesimikha pri	3		Pond		Irrigation	Irrigation	0	0	0	0	0	0	0	1	0.55457	34.3937	1207.9	5	AlgaeGrass	0	1	0	1	0	0	0	0		33	Lynaea natalensis	0	0	0	0	0	0	0	0	1	0	0	0
Bungoma	Bumula	Bumula	Wesimikha	4	Feb 25, 2025	10:52:03 am	Wesimikha pri	3		Pond		Irrigation	Irrigation	0	0	0	0	0	0	0	1	0.554604	34.3938	1209.1	4.3	AlgaeGrass	0	1	0	1	0	0	0	0		22	Bulinus globosus	0	0	0	1	0	0	0	0	0	0	0	0
Bungoma	Bumula	Bumula	Wisemikha	4	Feb 25, 2025	10:59:08 am	Wesimikha pri	4		Pond		Laundry		0	0	1	0	0	0	0	0	0.555307	34.3939	1220.2	4.3	Grass	0	0	0	1	0	0	0	0		17	Biomphalaria pfeiferi	1	0	0	0	0	0	0	0	0	0	0	0
Bungoma	Bumula	Bumula	Wisemikha	4	Feb 25, 2025	11:08:03 am	Wesimikha pri	4		Stream		Fetching Water		0	0	0	0	1	0	0	0	0.556341	34.394	1212.9	4.5	AlgaeGrass	0	1	0	1	0	0	0	0		120	Biomphalaria pfeiferi	1	0	0	0	0	0	0	0	0	0	0	0
																								1280.1
[truncated: 15 more columns]

## Sheet: Lab
Date	county	Ward	Site	No_shed_caercarie_biomphalaria	pos_snail_source_biomphalaria	No_shed_caercarie_bulinus	Source of positive snails Bulinus	Other Non-mammalian cercariae	Other Non-mammalian cercariae/Avian_Striegieds	Other Non-mammalian cercariae/Avian_Clinostomes	Other Non-mammalian cercariae/Avian_Xiphidio	Other Non-mammalian cercariae/Avian_Sanguni collides	Other Non-mammalian cercariae/Avian_Echinostomes	Other Non-mammalian cercariae/Bovis_amphistomes	Other Non-mammalian cercariae/None	Source of positive snails-other non-mammalia Biomphalaria	Other Non-mammalian cercariae	Other Non-mammalian cercariae/Avian_Striegieds	Other Non-mammalian cercariae/Avian_Clinostomes	Other Non-mammalian cercariae/Avian_Xiphidio	Other Non-mammalian cercariae/Avian_Sanguni collides	Other Non-mammalian cercariae/Avian_Echinostomes	Other Non-mammalian cercariae/Bovis_amphistomes	Other Non-mammalian cercariae/None	Source of positive snails -Other non mammalia Bulinus	preserved_biomphalaria	preserved_bulinus
2025-03-10 17:48:28	Bungoma	Kimaeti	Bukirimo	0	N/A	0	N/A	None	0	0	0	0	0	0	1	N/A	None	0	0	0	0	0	0	1	N/A	No	No
2025-02-28 15:57:33	Bungoma	East Sang'alo	Chemche ack primary	0	0	0	0	None	0	0	0	0	0	0	1	0	None	0	0	0	0	0	0	1	0	Yes	No
2025-03-10 17:52:36	Bungoma	East Sang'alo	Fuchani Primary	0	N/A	0	N/A	None	0	0	0	0	0	0	1	N/A	None	0	0	0	0	0	0	1	N/A	Yes	No
Feb 27, 2025 3:10:27 PM	Bungoma	Marakaru/Tuuti	Kakichuma R.c primary	0		0		None	0	0	0	0	0	0	1		None	0	0	0	0	0	0	1		Yes	No
2025-03-01 14:07:50	Bungoma	Kimilili	Kambini Primary	83	Matili river	0	N/a	None	0	0	0	0	0	0	1	N/a	None	0	0	0	0	0	0	1	N/a	Yes	No
Feb 27, 2025 3:00:39 PM	Bungoma	Marakaru/Tuuti	Kikwechi primary	172		0		Avian_Xiphidio	0	0	1	0	0	0	0		Avian_Xiphidio	0	0	1	0	0	0	0		Yes	No
2025-02-28 14:37:30	Bungoma	Kimaeti	Kitabisi R.C	0	0	0	0	None	0	0	0	0	0	0	1	0	None	0	0	0	0	0	0	1	0	Yes	No
2025-03-01 13:43:21	Bungoma	Maraka	Maraka pefa	557	Maraka river	0	Na	None	0	0	0	0	0	0	1	Na	None	0	0	0	0	0	0	1	N/a	Yes	No
2025-03-01 14:13:50	Bungoma	Kimilili	MATILI F.Y.M	0	N/a	0	N/a	Avian_Echinostomes	0	0	0	0	1	0	0	N/a	Avian_Echinostomes	0	0	0	0	1	0	0	Matili Dam	No	Yes
Feb 25, 2025 4:22:09 PM	Bungoma	Bumula	Mikokwe ack primary	0		0		None	0	0	0	0	0	0	1		None	0	0	0	0	0	0	1		No	No
Feb 25, 2025 3:06:20 PM	Bungoma	Matili	Mukhuma primary	72		0		None	0	0	0	0	0	0	1		None	0	0	0	0	0	0	1		Yes	No
2025-03-10 17:50:39	Bungoma	East Sang'alo	Mwikhupo	0	N/A	0	N/A	None	0	0	0	0	0	0	1	N/A	None	0	0	0	0	0	0	1	N/A	No	No
2025-03-01	Bungoma	Kimaeti	Mwiyenga	0	N/A	0	N/A	None	0	0	0	0	0	0	1	N/A	None	0	0	0	0	0	0	1	N/A	No	No
Feb 26, 2025 3:00:51 PM	Bungoma	Siboti	Netima	0		0		Bovis_amphistomes	0	0	0	0	0	1	0		Bovis_amphistomes	0	0	0	0	0	1	0		Yes	No
2025-03-01 14:04:08	Bungoma	Maraka	Nzoia Pefa	640	Webuye river	0	N/a	None	0	0	0	0	0	0	1	N/a	None	0	0	0	0	0	0	1	N/a	Yes	No
2025-02-28 19:28:35	Bungoma	Musikoma	Okanya pri	0	N/A	0	N/A	None	0	0	0	0	0	0	1	N/A	None	0	0	0	0	0	0	1	N/A	Yes	No
Feb 26, 2025 3:13:06 PM	Bungoma	Siboti	Sango R.C Primary	110		0		Avian_Xiphidio Avian_Echinostomes	0	0	1	0	1	0	0		Avian_Xiphidio Avian_Echinostomes	0	0	1	0	1	0	0		No	Yes
Feb 25, 2025 3:48:13 PM	Bungoma	Kabula	Wamunyiri primary	0		0		Avian_Xiphidio	0	0	1	0	0	0	0		Avian_Xiphidio	0	0	1	0	0	0	0		No	No
2025-02-28 19:37:18	Bungoma	Musikoma	Wekelekha	0	N/A	0	N/A	None	0	0	0	0	0	0	1	N/A	None	0	0	0	0	0	0	1	N/A	Yes	No
Feb 25, 2025 3:05:16 PM	Bungoma	Bumula	Wesimikha pri	0		0		None	0	0	0	0	0	0	1		None	0	0	0	0	0	0	1		Yes	No
2025-03-01 15:40:40	Kakamega	Bunyala East	Chekata Primary School	0	0	0	N/A	None	0	0	0	0	0	0	1	N/A	None	0	0	0	0	0	0	1	N/A	No	No
Feb 26, 2025 5:35:53 PM	Kakamega	Mayoni	Ebubambula	0	N/A	0	N/A	None	0	0	0	0	0	0	1	N/A	None	0	0	0	0	0	0	1	N/A	Yes	No
2025-02-28 18:15:36	Kakamega	Lusheya-Lubinu	Ebwaliro primary school	0	N/A	0	N/A	None	0	0	0	0	0	0	1	N/A	None	0	0	0	0	0	0	1	N/A	No	No
2025-03-01 18:34:30	Kakamega	Malaha-Isongo-Makunga	ESHISENYE PRIMARY	6	Omulakha, mochua, chepsomba	0	N/A	None	0	0	0	0	0	0	1	N/A	None	0	0	0	0	0	0	1	N/A	Yes	No
Feb 27, 2025 4:47:49 PM	Kakamega	Mumias North	ICHINGA	0	N/A	0	N/A	None	0	0	0	0	0	0	1	N/A	None	0	0	0	0	0	0	1	N/A	Yes	No
2025-02-28 18:08:40	Kakamega	Lusheya-Lubinu	Indangalasia primary	16	Kwa Saulo, kamenje, shtapta, olukhalu athmani	0	N/A	Avian_Echinostomes	0	0	0	0	1	0	0	Olukhalu athmani	None	0	0	0	0	0	0	1	N/A	Yes	No
2025-03-01 18:59:47	Kakamega	Malaha-Isongo-Makunga	ISANGO PRIMARY	0	N/A	0	N/A	Avian_Echinostomes	0	0	0	0	1	0	0	N/A	None	0	0	0	0	0	0	1	N/A	Yes	No
Feb 27, 2025 4:49:33 PM	Kakamega	Lusheya-Lubinu	Kamashia primary	0	Lubusu river	0	N/A	Avian_Xiphidio	0	0	1	0	0	0	0	N/A	None	0	0	0	0	0	0	1	N/A	Yes	No
2025-03-02 13:57:14	Kakamega	Bunyala West	Kamuli primary school	0	N/A	0	N/A	None	0	0	0	0	0	0	1	N/A	None	0	0	0	0	0	0	1	N/A	Yes	No
2025-02-28 18:07:47	Kakamega	East Wanga	Khaunga primary	0	N/A	0	N/A	None	0	0	0	0	0	0	1	N/A	None	0	0	0	0	0	0	1	N/A	Yes	No
2025-03-02 13:56:27	Kakamega	Bunyala West	Kisembe primary school	15	Kwagaitano, kisembe, prumbulu, ewaujunju	0	N/A	None	0	0	0	0	0	0	1	N/A	None	0	0	0	0	0	0	1	N/A	Yes	No
Feb 26, 2025 5:49:13 PM	Kakamega	K Khalaba	Lutasio	7	Khalaba stream, Bule stream	0	N/A	None	0	0	0	0	0	0	1	N/A	None	0	0	0	0	0	0	1	N/A	Yes	No
2025-02-28 18:11:45	Kakamega	East Wanga	Mahola primary	0	N/A	0	N/A	None	0	0	0	0	0	0	1	N/A	None	0	0	0	0	0	0	1	N/A	Yes	No
2025-03-01 19:06:33	Kakamega	Bunyala East	Makhima primary school	0	N/A	0	N/A	None	0	0	0	0	0	0	1	N/A	None	0	0	0	0	0	0	1	N/A	Yes	No
Feb 26, 2025 6:06:49 PM	Kakamega	K Khalaba	Makokhwe	0	N/A	0	N/A	None	0	0	0	0	0	0	1	N/A	None	0	0	0	0	0	0	1	N/A	Yes	No
Feb 27, 2025 4:33:45 PM	Kakamega	Mayoni	Munanga	36	Dihala River	0	N/A	None	0	0	0	0	0	0	1	N/A	None	0	0	0	0	0	0	1	N/A	Yes	No
Feb 25, 2025 5:56:31 PM	Kakamega	Namamali	Mungakha primary school	0		0		Avian_Xiphidio Avian_Echinostomes	0	0	1	0	1	0	0		Avian_Xiphidio Avian_Echinostomes	0	0	1	0	1	0	0		Yes	No
Feb 25, 2025 6:00:18 PM	Kakamega	Namamali	Namayiakalo Primary	0		0		None	0	0	0	0	0	0	1		None	0	0	0	0	0	0	1		No	No
Feb 27, 2025 4:38:34 PM	Kakamega	Mumias North	Sheikh Khalifa	0	N/A	0	N/A	None	0	0	0	0	0	0	1	N/A	None	0	0	0	0	0	0	1	N/A	Yes	No
2025-03-10 12:40:52	Kakamega	Kholera	Shiyabo	8	N/A	0	N/A	Avian_Xiphidio	0	0	1	0	0	0	0	N/A	Avian_Xiphidio	0	0	1	0	0	0	0	N/A	Yes	No
2025-03-01 19:03:14	Kakamega	Bunyala East	Weremba primary	0	N/A	0	N/A	None	0	0	0	0	0	0	1	N/A	None	0	0	0	0	0	0	1	N/A	Yes	No
Feb 25, 2025 5:23:54 PM	Kakamega	Kholera	Eshibanze Muslim primary school	0		0		None	0	0	0	0	0	0	1		None	0	0	0	0	0	0	1		Yes	Yes

## Sheet: By_sampling_location
County	Sub-County	Ward	Village	Site/School name	Site	Type of Water point	Main Type of vegetation	Activity on or near waterbody	Total snails (regardless of species)	B. sudanica	B. pfeifferi	B. choanomphala	B. globosus	B. truncatus	B. forskali
Bungoma	Bumula	Bumula	Wesimikha	Wesimikha pri	10115	Stream	Grass	Fetching Water	0	0	0	0	0	0	0
Bungoma	Bumula	Bumula	Wesimikha	Wesimikha pri	10115	Stream	Grass	Fetching Water	0	0	0	0	0	0	0
Bungoma	Bumula	Bumula	Wesimikha	Wesimikha pri	10115	Stream	Papyrus reeds	Fetching Water	0	0	0	0	0	0	0
Bungoma	Bumula	Bumula	Wisemikha	Wesimikha pri	10115	Stream	Algae	Fetching Water Bathing	0	0	0	0	0	0	0
Bungoma	Bumula	Bumula	Wisemikha	Wesimikha pri	10115	Stream	Algae	Fetching Water	0	0	0	0	0	0	0
Bungoma	Bumula	Bumula	Wisemikha	Wesimikha pri	10115	Pond	AlgaeGrass	Irrigation	17	0	0	0	0	0	0
Bungoma	Bumula	Bumula	Wesemikha	Wesimikha pri	10115	Pond	AlgaeGrass	Irrigation	33	0	0	0	0	0	0
Bungoma	Bumula	Bumula	Wesimikha	Wesimikha pri	10115	Pond	AlgaeGrass	Irrigation	22	0	0	0	22	0	0
Bungoma	Bumula	Bumula	Wisemikha	Wesimikha pri	10115	Pond	Grass	Laundry	17	0	17	0	0	0	0
Bungoma	Bumula	Bumula	Wisemikha	Wesimikha pri	10115	Stream	AlgaeGrass	Fetching Water	120	0	120	0	0	0	0
Bungoma	Bumula	Bumula	Mikokwe	Mikokwe ack primary	10114	Stream	Grass Papyrus reeds	Laundry	0	0	0	0	0	0	0
Bungoma	Bumula	Bumula	Mikokwe	Mikokwe ack primary	10114	Stream	AlgaeGrass	Laundry	0	0	0	0	0	0	0
Bungoma	Bumula	Bumula	Mikokwe	Mikokwe ack primary	10114	Pond	Algae	Laundry	9	0	0	0	9	0	0
Bungoma	Bumula	Bumula	Mikokwe	Mikokwe ack primary	10114	Pond	Algae	Laundry Bathing	3	0	0	0	0	0	0
Bungoma	Bumula	Bumula	Mikokwe	Mikokwe ack primary	10114	Pond	Algae	Laundry	5	0	0	0	0	0	0
Bungoma	Bumula	Bumula	Mikokwe	Mikokwe ack primary	10114	Pond	Algae	Laundry Bathing	4	0	0	0	0	0	0
Bungoma	Bumula	Bumula	Mikokwe	Mikokwe ack primary	10114	Pond	Grass	Laundry Bathing	3	0	0	0	0	0	0
Bungoma	Bumula	Bumula	Mikokwe	Mikokwe ack primary	10114	Pond	Grass	Laundry Fetching Water	1	0	0	0	0	0	0
Bungoma	Bumula	Bumula	Mikokwe	Mikokwe ack primary	10114	Pond	Grass	Laundry Fetching Water	0	0	0	0	0	0	0
Bungoma	Bumula	Bumula	Mikowe	Mikokwe ack primary	10114	Pond	Grass	Laundry Fetching Water	0	0	0	0	0	0	0
Bungoma	Kanduyi	East Sang'alo	Chemche	Chemche ack primary	10424	Stream	Grass	Fetching water	0	0	0	0	0	0	0
Bungoma	Kanduyi	East Sang'alo	Chemche	Chemche ack primary	10424	Stream	Algae Grass	Fetching water	0	0	0	0	0	0	0
Bungoma	Kanduyi	East Sang'alo	Chemche	Chemche ack primary	10424	Stream	Grass	Fetching water	33	0	33	0	0	0	0
Bungoma	Kanduyi	East Sang'alo	Chemche	Chemche ack primary	10424	Stream	Grass	Fetching water	35	0	35	0	0	0	0
Bungoma	Kanduyi	East Sang'alo	Chemche	Chemche ack primary	10424	Stream	Grass	Fetching water	18	0	18	0	0	0	0
Bungoma	Kanduyi	East Sang'alo	Chemche	Chemche ack primary	10424	Stream	Grass	Fetching water	32	0	32	0	0	0	0
Bungoma	Kanduyi	East Sang'alo	Chemche	Chemche ack primary	10424	Stream	Grass	Fetching water	12	0	12	0	0	0	0
Bungoma	Kanduyi	East Sang'alo	Chemche	Chemche ack primary	10424	Stream	Marsh Grass	Fetching water	0	0	0	0	0	0	0
Bungoma	Kanduyi	East Sang'alo	Chemche	Chemche ack primary	10424	Stream	Algae Grass	Fetching water	0	0	0	0	0	0	0
Bungoma	Kanduyi	East Sang'alo	Chemche	Chemche ack primary	10424	Stream	Grass	Fetching water	0	0	0	0	0	0	0
Bungoma	Kanduyi	East Sang'alo	Chemche	Chemche ack primary	10424	Stream	Grass	Fetching water	0	0	0	0	0	0	0
Bungoma	Kanduyi	East Sang'alo	Chemche	Chemche ack primary	10424	Stream	Grass	Fetching water	0	0	0	0	0	0	0
Bungoma	Kanduyi	East Sang'alo	Chemche	Chemche ack primary	10424	Stream	Algae Grass	Fetching water	0	0	0	0	0	0	0
Bungoma	Kanduyi	East Sang'alo	Chemche	Chemche ack primary	10424	Stream	Algae	Fetching water	0	0	0	0	0	0	0
Bungoma	Kanduyi	East Sang'alo	Mwikhupo	Mwikhupo	10434	River	Grass	Swimming Sand harvesting Cattle drinking	2	0	0	0	0	0	0
Bungoma	Kanduyi	East Sang'alo	Mwikhupo	Mwikhupo	10434	Stream	Grass	Fetching Water	1	0	0	0	0	0	0
Bungoma	Kanduyi	East Sang'alo	Fuchani	Fuchani Primary	10432	Stream	Grass	Swimming Sand harvesting Fetching Water Cattle drinking	17	0	3	0	0	0	0
Bungoma	Kanduyi	East Sang'alo	Fuchani	Fuchani Primary	10432	Stream	Grass	Laundry Fetching Water	1	0	1	0	0	0	0
Bungoma	Bumula	Kabula	Mukhuma	Mukhuma primary	10121	Stream	Grass	Swimming Laundry Fetching Water	3	0	1	0	0	0	0
Bungoma	Bumula	Kabula	Mukhuma	Mukhuma primary	10121	Stream	Grass	Swimming Laundry Fetching Water	3	0	1	0	0	0	0
Bungoma	Bumula	Kabula	Khamala	Mukhuma primary	10121	Stream	Grass	Swimming Laundry Fetching Water	1	0	0	0	0	0	0
Bungoma	Bumula	Kabula	Mukhuma	Mukhuma primary	10121	Stream	Grass	Fetching Water	8	0	8	0	0	0	0
Bungoma	Bumula	Kabula	Mukhuma	Mukhuma primary	10121	Stream	Grass	Fetching Water	1	0	0	0	0	0	0
Bungoma	Bumula	Kabula	Mukhuma	Mukhuma primary	10121	Stream	Grass	Fetching Water	31	0	1	0	0	0	0
Bungoma	Bumula	Kabula	Wamunyiri	Wamunyiri primary	10122	Pond	Grass	Irrigation	27	0	3	0	0	0	0
Bungoma	Bumula	Kabula	Wamunyiri	Wamunyiri primary	10122	Pond	Grass	Irrigation	13	0	3	0	10	0	0
Bungoma	Bumula	Kabula	Wamunyiri	Wamunyiri primary	10122	Stream	Grass Water Lilies	Swimming Fetching Water	15	0	2	0	5	0	0
Bungoma	Bumula	Kimaeti	Kitabisi	Kitabisi R.C	10142	River	Grass Water plants	Swimming Laundry Sand harvesting Fetching water	5	0	5	0	0	0	0
Bungoma	Bumula	Kimaeti	Kitabisi	Kitabisi R.C	10142	River	Grass	Swimming Laundry Sand harvesting Fetching water	1	0	1	0	0	0	0
Bungoma	Bumula	Kimaeti	Kitabisi	Kitabisi R.C	10142	River	Grass	Swimming Laundry Sand harvesting Fetching water	0	0	0	0	0	0	0
Bungoma	Bumula	Kimaeti	Kitabisi	Kitabisi R.C	10142	River	Grass Water plants	Swimming Laundry Sand harvesting Fetching water	1	0	1	0	0	0	0
Bungoma	Bumula	Kimaeti	Kitabisi	Kitabisi R.C	10142	River	Water plants	Swimming Laundry Sand harvesting Fetching water	0	0	0	0	0	0	0
Bungoma	Bumula	Kimaeti	Kitabisi	Kitabisi R.C	10142	Pond	Grass	Fetching water Irrigation	0	0	0	0	0	0	0
Bungoma	Bumula	Kimaeti	Kitabisi	Kitabisi R.C	10142	Stream	Algae Grass	Fetching water	19	0	19	0	0	0	0
Bungoma	Bumula	Kimaeti	Kitabisi	Kitabisi R.C	10142	Stream	Algae Grass	Fetching water	1	0	1	0	0	0	0
Bungoma	Bumula	Kimaeti	Bukirimo	Bukirimo	10141	River	Grass	Swimming Cattle drinking	10	0	0	0	0	0	0
Bungoma	Bumula	Kimaeti	Bukirimo	Bukirimo	10141	River	Grass	Swimming Cattle drinking	1	0	0	0	0	0	0
Bungoma	Bumula	Kimaeti	Bukirimo	Bukirimo	10141	Pond	Grass	Fetching Water	2	0	0	0	0	0	0
Bungoma	Bumula	Kimaeti	Bukirimo	Bukirimo	10141	Pond	Water liliesGrass	Fishing Swimming Laundry Cattle drinking	1	0	0	0	0	0	0
Bungoma	Bumula	Kimaeti	Bukirimo	Bukirimo	10141	Stream	Grass	Fetching Water Catle drinking	1	0	0	0	0	0	0
Bungoma	Kimilili	Kimilili	Matili	MATILI F.Y.M	10533	Dam/Water Pan	Grass Papyrus reeds	Laundry Fetching water	0	0	0	0	0	0	0
Bungoma	Kimilili	Kimilili	Matili	MATILI F.Y.M	10533	Dam/Water Pan	Papyrus reeds Grass	Swimming Laundry Fetching water	0	0	0	0	0	0	0
Bungoma	Kimilili	Kimilili	Matili	MATILI F.Y.M	10533	Dam/Water Pan	Papyrus reeds Grass	Swimming Fetching water	1	0	0	0	0	0	0
Bungoma	Kimilili	Kimilili	Matili	MATILI F.Y.M	10533	Dam/Water Pan	Grass Papyrus reeds	Swimming Laundry Sand harvesting Fetching water	4	0	0	0	4	0	0
Bungoma	Kimilili	Kimilili	Matili	MATILI F.Y.M	10533	Pond	Grass	Laundry Fetching water	0	0	0	0	0	0	0
Bungoma	Kimilili	Kimilili	Matili	MATILI F.Y.M	10533	Pond	Grass	Laundry Fetching water	0	0	0	0	0	0	0
Bungoma	Kimilili	Kimilili	Matili	MATILI F.Y.M	10533	Pond	Grass	Laundry Fetching water	0	0	0	0	0	0	0
Bungoma	Kimilili	Kimilili	Matili	MATILI F.Y.M	10533	Pond	Grass	Laundry Fetching water	6	0	0	0	0	0	0
Bungoma	Kimilili	Kimilili	Matili	MATILI F.Y.M	10533	Stream	Grass	Fetching water	1	0	1	0	0	0	0
Bungoma	Kimilili	Kimilili	Matili	MATILI F.Y.M	10533	Stream	Algae	Fetching water	0	0	0	0	0	0	0
Bungoma	Kimilili	Kimilili	Kambini	Kambini Primary	10532	Stream	Grass	Fetching water	0	0	0	0	0	0	0
Bungoma	Kimilili	Kimilili	Kambini	Kambini Primary	10532	Stream	Grass	Fetching water	0	0	0	0	0	0	0
Bungoma	Kimilili	Kimilili	Kambini	Kambini Primary	10532	Stream	Grass	Fetching water	0	0	0	0	0	0	0
Bungoma	Kimilili	Kimilili	Kambini	Kambini Primary	10532	Stream	Algae Grass	Fetching water	12	0	0	0	0	0	0
Bungoma	Kimilili	Kimilili	Kambini	Kambini Primary	10532	Stream	Algae Grass	Fetching water Bathing	10	0	6	0	0	0	0
Bungoma	Kimilili	Kimilili	Kambini	Kambini Primary	10532	Stream	Algae Grass	Fetching water Bathing	2	0	0	0	0	0	0
Bungoma	Kimilili	Kimilili	Kambini	Kambini Primary	10532	Stream	Algae Grass	Fetching water	2	0	0	0	0	0	0
Bungoma	Kimilili	Kimilili	Kambini	Kambini Primary	10532	Stream	Grass	Fetching water Bathing	7	0	7	0	0	0	0
Bungoma	Kimilili	Kimilili	Kambini	Kambini Primary	10532	Stream	Grass	Fetching water	0	0	0	0	0	0	0
Bungoma	Webuye East	Maraka	Nzoia Pefa	Nzoia Pefa	10913	Stream	Grass	Laundry Fetching water Cattle drinking	10	0	9	0	0	0	0
Bungoma	Webuye East	Maraka	Maraka	Maraka pefa	10912	River	Grass	Laundry Swimming Fetching water Cattle drinking	37	0	30	0	0	0	0
Bungoma	Webuye East	Maraka	Maraka Pefa	Maraka pefa	10912	River	Grass	Laundry Swimming Fetching water Cattle drinking	3	0	1	0	0	0	0
Bungoma	Kanduyi	Marakaru/Tuuti	Kakchuma	Kakichuma R.c primary	10452	Stream	Grass	Laundry Fetching Water	0	0	0	0	0	0	0
Bungoma	Kanduyi	Marakaru/Tuuti	Kakichuma	Kakichuma R.c primary	10452	Stream	Grass	Fetching Water	0	0	0	0	0	0	0
Bungoma	Kanduyi	Marakaru/Tuuti	Kakichuma	Kakichuma R.c primary	10452	Stream	Grass	Fetching water Irrigation	15	0	0	0	0	0	0
Bungoma	Kanduyi	Marakaru/Tuuti	Kakichuma	Kakichuma R.c primary	10452	Stream	Grass Water plants	Fetching Water	39	0	19	0	0	0	0
Bungoma	Kanduyi	Marakaru/Tuuti	Kakichuma	Kakichuma R.c primary	10452	Stream	Grass Water plants	Fetching water Irrigation	30	0	7	0	2	0	0
Bungoma	Kanduyi	Marakaru/Tuuti	Kakichuma	Kakichuma R.c primary	10452	Stream	Grass	Fetching Water	5	0	5	0	0	0	0
Bungoma	Kanduyi	Marakaru/Tuuti	Kakichuma	Kakichuma R.c primary	10452	Stream	Grass	Fetching Water	2	0	2	0	0	0	0
Bungoma	Kanduyi	Marakaru/Tuuti	Kakichuma	Kakichuma R.c primary	10452	Stream	Grass Water plants	Fetching Water	1	0	1	0	0	0	0
Bungoma	Kanduyi	Marakaru/Tuuti	Kakichuma	Kakichuma R.c primary	10452	Stream	Grass	Fetching Water	7	0	7	0	0	0	0
Bungoma	Kanduyi	Marakaru/Tuuti	Kakichuma	Kakichuma R.c primary	10452	Stream	Algae	Fetching Water	0	0	0	0	0	0	0
Bungoma	Kanduyi	Marakaru/Tuuti	Kikwechi	Kikwechi primary	10453	River	Water plants	Swimming Laundry Sand harvesting Fetching Water Irrigation	4	0	2	0	0	0	0
Bungoma	Kanduyi	Marakaru/Tuuti	Kikwechi	Kikwechi primary	10453	River	Marsh AlgaeGrass	Swimming Laundry Sand harvesting Fetching Water Irrigation	0	0	0	0	0	0	0
Bungoma	Kanduyi	Marakaru/Tuuti	Kikwechi	Kikwechi primary	10453	River	AlgaeGrass	Swimming Laundry Sand harvesting Fetching Water	24	0	20	0	0	0	0
Bungoma	Kanduyi	Marakaru/Tuuti	Kikwechi	Kikwechi primary	10453	River	Grass	Swimming Laundry Sand harvesting Fetching Water	25	0	17	0	0	0	0
Bungoma	Kanduyi	Marakaru/Tuuti	Kikwechi	Kikwechi primary	10453	Stream	Algae	Fetching Water	1	0	0	0	0	0	0
Bungoma	Kanduyi	Marakaru/Tuuti	Kikwechi	Kikwechi primary	10453	Stream	Algae	Fetching Water	21	0	21	0	0	0	0
Bungoma	Kanduyi	Marakaru/Tuuti	Kikwechi	Kikwechi primary	10453	Stream	Grass Water plants	Fetching Water	8	0	1	0	0	0	0
Bungoma	Kanduyi	Marakaru/Tuuti	Kikwechi	Kikwechi primary	10453	Stream	Water plants	Fetching Water	15	0	10	0	0	0	0
Bungoma	Kanduyi	Marakaru/Tuuti	Kikwechi	Kikwechi primary	10453	Stream	Grass	Fetching Water	20	0	12	0	0	0	0
Bungoma	Kanduyi	Musikoma	Okanya B	Okanya pri	10462	Stream	Grass	Fetching water Laundry	336	0	326	0	0	0	0
Bungoma	Kanduyi	Musikoma	Okanya	Okanya pri	10462	Stream	Grass	Fetching water Laundry	96	0	80	0	0	0	0
Bungoma	Bumula	Musikoma	Okanya	Okanya pri	10462	Stream	Grass	Laundry Fetching water	50	0	50	0	0	0	0
Bungoma	Kanduyi	Musikoma	Okanya	Okanya pri	10462	Stream	Grass	Swimming Laundry Fetching water	1	0	1	0	0	0	0
Bungoma	Kanduyi	Musikoma	Wekelekhe	Wekelekha	10465	Stream	Grass	Fetching water	38	0	38	0	0	0	0
Bungoma	Kanduyi	Musikoma	Wekelekhe	Wekelekha	10465	Stream	Grass	Fetching water	2	0	2	0	0	0	0
Bungoma	Kanduyi	Musikoma	Wekelekhe	Wekelekha	10465	Stream	Grass	Fetching water	28	0	28	0	0	0	0
Bungoma	Bumula	Siboti	Netima	Netima	10153	Dam/Water Pan	Grass Papyrus reeds	Fetching Water	1	0	0	0	1	0	0
Bungoma	Bumula	Siboti	Netima	Netima	10153	Dam/Water Pan	Grass Papyrus reeds	Fetching Water	1	0	0	0	0	0	0
Bungoma	Bumula	Siboti	Netima	Netima	10153	Dam/Water Pan	Marsh Algae Papyrus reeds	Fetching Water	0	0	0	0	0	0	0
Bungoma	Bumula	Siboti	Netima	Netima	10153	Dam/Water Pan	Grass Water plants Papyrus reeds	Fetching Water	0	0	0	0	0	0	0
Bungoma	Bumula	Siboti	Netima	Netima	10153	Dam/Water Pan	Grass Water plants Papyrus reeds	Fetching Water	0	0	0	0	0	0	0
Bungoma	Bumula	Siboti	Netima	Netima	10153	Stream	Grass	Fetching Water	22	0	19	0	0	0	0
Bungoma	Bumula	Siboti	Netima	Netima	10153	Stream	Grass	Fetching Water	54	0	54	0	0	0	0
Bungoma	Bumula	Siboti	Netima	Netima	10153	Stream	Grass	Laundry Fetching Water	0	0	0	0	0	0	0
Bungoma	Bumula	Siboti	Netima	Netima	10153	Stream	Grass	Laundry Fetching Water	0	0	0	0	0	0	0
Bungoma	Bumula	Siboti	Netima	Netima	10153	Stream	Grass	Laundry Fetching Water	6	0	0	0	0	0	0
Bungoma	Bumula	Siboti	Netima	Netima	10153	Stream	Grass	Fetching Water	3	0	0	0	0	0	0
Bungoma	Bumula	Siboti	Netima	Netima	10153	Stream	Grass	Fetching Water	0	0	0	0	0	0	0
Bungoma	Bumula	Siboti	Netima	Netima	10153	Stream	Grass Papyrus reeds	Fetching Water	0	0	0	0	0	0	0
Bungoma	Bumula	Siboti	Netima	Netima	10153	Stream	Papyrus reeds	Fetching Water	1	0	0	0	1	0	0
Bungoma	Bumula	Siboti	Sango	Sango R.C Primary	10154	River	Grass	Swimming Laundry Fetching Water	0	0	0	0	0	0	0
Bungoma	Bumula	Siboti	Sango	Sango R.C Primary	10154	River	Water liliesGrass	Swimming Laundry Fetching Water	0	0	0	0	0	0	0
Bungoma	Bumula	Siboti	Sango	Sango R.C Primary	10154	River	Grass	Swimming Laundry Fetching Water	3	0	3	0	0	0	0
Bungoma	Bumula	Siboti	Sango	Sango R.C Primary	10154	River	Grass	Swimming Laundry Fetching Water	0	0	0	0	0	0	0
Bungoma	Bumula	Siboti	Sango	Sango R.C Primary	10154	River	Grass	Swimming Laundry Fetching Water	0	0	0	0	0	0	0
Bungoma	Bumula	Siboti	Sango	Sango R.C Primary	10154	Dam/Water Pan	Papyrus reeds	Fetching Water	12	0	0	0	0	0	0
Bungoma	Bumula	Siboti	Sango	Sango R.C Primary	10154	Dam/Water Pan	Grass Papyrus reeds	Fetching Water	16	0	0	0	4	0	0
Bungoma	Bumula	Siboti	Sango	Sango R.C Primary	10154	Dam/Water Pan	Grass	Fetching Water	8	0	0	0	0	0	0
Bungoma	Bumula	Siboti	Sango	Sango R.C Primary	10154	Dam/Water Pan	Grass	Fetching Water	4	0	0	0	0	0	0
Bungoma	Bumula	Siboti	Sango	Sango R.C Primary	10154	Stream	Algae	Swimming Fetching Water	11	0	10	0	1	0	0
Bungoma	Bumula	Siboti	Sango	Sango R.C Primary	10154	Stream	Algae	Laundry Fetching Water	0	0	0	0	0	0	0
Bungoma	Bumula	Siboti	Sango	Sango R.C Primary	10154	Stream	Algae	Sand harvesting Fetching Water	0	0	0	0	0	0	0
Bungoma	Bumula	Siboti	Sango	Sango R.C Primary	10154	Stream	Algae	Sand harvesting Fetching Water	0	0	0	0	0	0	0
Kakamega	Mumias East	East Wanga	Khaunga B	Khaunga primary	21012	River	Grass Algae Water plants	Laundry Swimming Fetching water Fishing Car washing	2	0	2	0	0	0	0
Kakamega	Mumias East	East Wanga	Khaunga B	Khaunga primary	21012	Stream	Water plants Grass	Laundry Fetching water	7	0	7	0	0	0	0
Kakamega	Mumias East	East Wanga	Khaunga B	Khaunga primary	21012	Stream	Water plants Grass Algae	Fetching water Laundry	23	0	23	0	0	0	0
Kakamega	Mumias East	East Wanga	Namwaya	Khaunga primary	21012	Stream	Algae Water lilies Water plants Papyrus reeds	Fishing Fetching water Laundry	7	0	7	0	0	0	0
Kakamega	Mumias East	East Wanga	Mahola B	Mahola primary	21013	River	Algae Water plants Grass Papyrus reeds	Fishing Swimming Laundry Sand harvesting Fetching water	0	0	0	0	0	0	0
Kakamega	Mumias East	East Wanga	Mahola B	Mahola primary	21013	River	Grass Algae	Swimming Laundry Fetching water	5	0	5	0	0	0	0
Kakamega	Mumias East	East Wanga	Mahola B	Mahola primary	21013	Stream	Water plants	Laundry Fetching water	0	0	0	0	0	0	0
Kakamega	Mumias East	East Wanga	Mahola B	Mahola primary	21013	Stream	Grass Water plants Algae	Laundry Fetching water	26	0	26	0	0	0	0
Kakamega	Mumias East	Lusheya-Lubinu	Indangalasia	Indangalasia primary	21023	Stream	Grass Water plants	Laundry Fetching water	22	0	22	0	0	0	0
Kakamega	Mumias East	Lusheya-Lubinu	Indangalasia	Indangalasia primary	21023	Stream	Grass Water plants	Laundry Fetching water	67	0	63	0	0	0	0
Kakamega	Mumias East	Lusheya-Lubinu	Indangalasia	Indangalasia primary	21023	Stream	Grass Water plants	Fetching water Laundry	113	0	113	0	0	0	0
Kakamega	Mumias East	Lusheya-Lubinu	Indangalasia	Indangalasia primary	21023	Stream	Algae Grass Water plants	Laundry Fetching water	68	0	68	0	0	0	0
Kakamega	Mumias East	Lusheya-Lubinu	Indangalasia	Indangalasia primary	21023	Stream	Algae Grass Water plants	Laundry Fetching water	38	0	36	0	0	0	0
Kakamega	Mumias East	Lusheya-Lubinu	Indangalasia	Indangalasia primary	21023	Stream	Grass Water plants Algae	Laundry Fetching water	76	0	75	0	0	0	0
Kakamega	Mumias East	Lusheya-Lubinu	Indangalasia	Indangalasia primary	21023	Swamp/marsh	Grass Water plants Algae	Laundry Fetching water	0	0	0	0	0	0	0
Kakamega	Mumias East	Lusheya-Lubinu	Indangalasia	Indangalasia primary	21023	River	Grass Water plants	Laundry Fetching water	52	0	52	0	0	0	0
Kakamega	Mumias East	Lusheya-Lubinu	Indangalasia	Indangalasia primary	21023	River	Grass Water plants	Laundry Fetching water	0	0	0	0	0	0	0
Kakamega	Mumias East	Lusheya-Lubinu	Indangalasia	Indangalasia primary	21023	Stream	Grass Water plants	Laundry Fetching water	0	0	0	0	0	0	0
Kakamega	Mumias East	Lusheya-Lubinu	Indangalasia	Indangalasia primary	21023	Stream	Grass Water plants	Laundry Fetching water	19	0	18	0	0	0	0
Kakamega	Mumias East	Lusheya-Lubinu	Indangalasia	Indangalasia primary	21023	Stream	Algae Grass Water plants	Laundry Fetching water	47	0	45	0	0	0	0
Kakamega	Mumias East	Lusheya-Lubinu	Indangalasia	Indangalasia primary	21023	Stream	Grass Water plants	Laundry Fetching water	156	0	113	0	0	0	0
Kakamega	Mumias East	Lusheya-Lubinu	Ebwaliro	Ebwaliro primary school	21021	River	Water lilies Water plants	Laundry Fetching water	6	0	0	0	0	0	0
Kakamega	Mumias East	Lusheya-Lubinu	Ebwaliro	Ebwaliro primary school	21021	River	Grass Water plants	Laundry Swimming	0	0	0	0	0	0	0
Kakamega	Mumias East	Lusheya-Lubinu	Ebwaliro	Ebwaliro primary school	21021	River	Grass Water plants	Laundry Swimming Fetching water	2	0	0	0	0	0	0
Kakamega	Navakholo	Bunyala East	Weremba	Weremba primary	21115	River	Algae Water plants Papyrus reeds	Swimming Laundry Sand harvesting Fetching water	4	0	0	0	0	0	0
Kakamega	Navakholo	Bunyala East	Weremba	Weremba primary	21115	Stream	Grass Water plants Algae	Laundry Fetching water	73	0	73	0	0	0	0
Kakamega	Navakholo	Bunyala East	Weremba	Weremba primary	21115	Pond	Grass Algae Water plants	Laundry Fishing Fetching water	56	0	56	0	0	0	0
Kakamega	Navakholo	Bunyala East	Weremba	Weremba primary	21115	Stream	Water plants Grass	Laundry Fetching water	66	0	66	0	0	0	0
Kakamega	Navakholo	Bunyala East	Weremba	Weremba primary	21115	Stream	Water plants Grass	Fetching water Laundry	4	0	4	0	0	0	0
Kakamega	Navakholo	Bunyala East	Makhima	Makhima primary school	21112	Stream	Grass Water plants Algae	Laundry Fetching water Fishing	17	0	17	0	0	0	0
Kakamega	Navakholo	Bunyala East	Makhima	Makhima primary school	21112	Stream	Algae Grass Water plants	Fishing Laundry Fetching water	9	0	9	0	0	0	0
Kakamega	Navakholo	Bunyala East	Makhima	Makhima primary school	21112	Stream	Algae Grass Water plants	Laundry Fishing Fetching water	52	0	52	0	0	0	0
Kakamega	Mumias East	Malaha-Isongo-Makunga	Isango	ISANGO PRIMARY	21033	River	Grass Water plants	Swimming Laundry Fetching water	0	0	0	0	0	0	0
Kakamega	Mumias East	Malaha-Isongo-Makunga	Isango	ISANGO PRIMARY	21033	River	Grass Water plants	Swimming Laundry Fetching water	0	0	0	0	0	0	0
Kakamega	Mumias East	Malaha-Isongo-Makunga	Isango	ISANGO PRIMARY	21033	River	Grass Water plants	Laundry Fetching water Swimming	0	0	0	0	0	0	0
Kakamega	Mumias East	Malaha-Isongo-Makunga	Isango	ISANGO PRIMARY	21033	Stream	Grass Water plants	Laundry Fetching water	5	0	1	0	0	0	0
Kakamega	Mumias East	Malaha-Isongo-Makunga	Isango	ISANGO PRIMARY	21033	Stream	Grass Water plants	Laundry Fetching water	0	0	0	0	0	0	0
Kakamega	Mumias East	Malaha-Isongo-Makunga	Isango	ISANGO PRIMARY	21033	Stream	Grass Water plants	Laundry Fetching water	4	0	3	0	0	0	0
Kakamega	Mumias East	Malaha-Isongo-Makunga	Isango	ISANGO PRIMARY	21033	Stream	Grass Water plants	Laundry Fetching water	0	0	0	0	0	0	0
Kakamega	Mumias East	Malaha-Isongo-Makunga	Isango	ISANGO PRIMARY	21033	Swamp/marsh	Grass Water plants	Fetching water	80	0	77	0	0	0	0
Kakamega	Mumias East	Malaha-Isongo-Makunga	Isango	ISANGO PRIMARY	21033	Swamp/marsh	Grass Water plants	Fetching water	32	0	30	0	0	0	0
Kakamega	Mumias East	Malaha-Isongo-Makunga	Eshisenye	ESHISENYE PRIMARY	21032	Stream	Grass Water plants	Laundry Fetching water	40	0	40	0	0	0	0
Kakamega	Mumias East	Malaha-Isongo-Makunga	Eshisenye	ESHISENYE PRIMARY	21032	Stream	Grass Water plants	Laundry Fetching water	117	0	112	0	0	0	0
Kakamega	Mumias East	Malaha-Isongo-Makunga	Eshisenye	ESHISENYE PRIMARY	21032	Stream	Grass Algae Water plants	Laundry Fetching water	42	0	40	0	0	0	0
Kakamega	Mumias East	Malaha-Isongo-Makunga	Eshisenye	ESHISENYE PRIMARY	21032	Stream	Grass Water plants Algae	Laundry Sand harvesting Fetching water	64	0	58	0	0	0	0
Kakamega	Mumias East	Malaha-Isongo-Makunga	Eshisenye	ESHISENYE PRIMARY	21032	Stream	Grass Water plants Algae	Laundry Fetching water	4	0	2	0	0	0	0
Kakamega	Mumias East	Malaha-Isongo-Makunga	Eshisenye	ESHISENYE PRIMARY	21032	Stream	Algae Water plants Grass	Fetching water Laundry	0	0	0	0	0	0	0
Kakamega	Mumias East	Malaha-Isongo-Makunga	Eshisenye	ESHISENYE PRIMARY	21032	Stream	Algae Grass Water plants	Laundry Fetching water	5	0	2	0	0	0	0
Kakamega	Mumias East	Malaha-Isongo-Makunga	Eshisenye	ESHISENYE PRIMARY	21032	Stream	Grass Water plants	Laundry Fetching water	0	0	0	0	0	0	0
Kakamega	Mumias East	Malaha-Isongo-Makunga	Eshisenye	ESHISENYE PRIMARY	21032	Stream	Grass Water plants	Laundry Fetching water	0	0	0	0	0	0	0
Kakamega	Mumias East	Malaha-Isongo-Makunga	Eshisenye	ESHISENYE PRIMARY	21032	Stream	Grass Water plants	Laundry Fetching water	0	0	0	0	0	0	0
Kakamega	Mumias East	Malaha-Isongo-Makunga	Eshisenye	ESHISENYE PRIMARY	21032	Stream	Grass Water plants	Laundry Fetching water	12	0	11	0	0	0	0
Kakamega	Mumias East	Malaha-Isongo-Makunga	Eshisenye	ESHISENYE PRIMARY	21032	Stream	Grass Water plants	Laundry Fetching water	0	0	0	0	0	0	0
Kakamega	Mumias East	Malaha-Isongo-Makunga	Eshisenye	ESHISENYE PRIMARY	21032	Stream	Grass Water plants	Laundry Fetching water	0	0	0	0	0	0	0
Kakamega	Navakholo	Bunyala West	Kamuli A	Kamuli primary school	21122	Stream	Grass Algae	Laundry Fetching water	32	0	32	0	0	0	0
Kakamega	Navakholo	Bunyala West	Kamuli A	Kamuli primary school	21122	Stream	Grass Water plants	Laundry Fetching water	0	0	0	0	0	0	0
Kakamega	Navakholo	Bunyala West	Kamuli A	Kamuli primary school	21122	Stream	Grass Water plants	Laundry Fetching water	0	0	0	0	0	0	0
Kakamega	Navakholo	Bunyala West	Kisembe	Kisembe primary school	21124	Stream	Water plants Grass	Laundry Fetching water Irrigation	0	0	0	0	0	0	0
Kakamega	Navakholo	Bunyala West	Cheukungu	Kamuli primary school	21122	Stream	Marsh Algae Water plants Grass	Laundry Fishing Fetching water	103	0	103	0	0	0	0
Kakamega	Navakholo	Bunyala West	Kisembe	Kisembe primary school	21124	Swamp/marsh	Grass	Fetching water Laundry	6	0	3	0	0	0	0
Kakamega	Navakholo	Bunyala West	Kisembe	Kisembe primary school	21124	Swamp/marsh	Grass	Laundry Fetching water	0	0	0	0	0	0	0
Kakamega	Navakholo	Bunyala West	Kisembe	Kisembe primary school	21124	Stream	Algae Grass Water plants	Fetching water Laundry	1	0	1	0	0	0	0
Kakamega	Navakholo	Bunyala West	Kisembe	Kisembe primary school	21124	Stream	Algae Grass Water plants	Laundry Fetching water	4	0	0	0	0	0	0
Kakamega	Navakholo	Bunyala West	Kisembe	Kisembe primary school	21124	Stream	Algae Grass Water plants	Laundry Fetching water	8	0	0	0	0	0	0
Kakamega	Navakholo	Bunyala West	Kisembe	Kisembe primary school	21124	Stream	Algae Grass Water plants	Laundry Fetching water	0	0	0	0	0	0	0
Kakamega	Navakholo	Bunyala West	Kisembe	Kisembe primary school	21124	River	Grass Water plants	Laundry Fetching water	7	0	0	0	0	0	0
Kakamega	Navakholo	Bunyala West	Kisembe	Kisembe primary school	21124	River	Grass Water plants	Laundry Fetching water	0	0	0	0	0	0	0
Kakamega	Navakholo	Bunyala West	Kisembe	Kisembe primary school	21124	River	Water plants Grass Algae	Fetching water Laundry	5	0	0	0	0	0	0
Kakamega	Navakholo	Bunyala West	Kisembe	Kisembe primary school	21124	River	Grass Water plants	Fetching water Laundry	0	0	0	0	0	0	0
Kakamega	Navakholo	Bunyala West	Kisembe	Kisembe primary school	21124	Swamp/marsh	Marsh Grass	Fetching water Swimming	8	0	7	0	0	0	0
Kakamega	Navakholo	Bunyala West	Kisembe	Kisembe primary school	21124	River	Algae Grass Water plants	Swimming Laundry Fetching water	14	0	14	0	0	0	0
Kakamega	Navakholo	Bunyala West	Kisembe	Kisembe primary school	21124	River	Grass Water lilies	Laundry Swimming Fetching water	0	0	0	0	0	0	0
Kakamega	Navakholo	Bunyala West	Kisembe	Kisembe primary school	21124	Swamp/marsh	Algae Grass	Laundry Fetching water	1	0	0	0	0	0	0
Kakamega	Matungu	Kholera	Shiyabo	Shiyabo Primary	20825	Stream	Grass	Laundry Fetching Water	0	0	0	0	0	0	0
Kakamega	Matungu	Kholera	Shiyabo	Shiyabo Primary	20825	Stream	Grass Water plants	Fetching Water	21	0	4	0	0	0	0
Kakamega	Matungu	Kholera	Shiyabo	Shiyabo Primary	20825	Stream	Grass Water plants	Fetching Water	51	0	21	0	0	0	0
Kakamega	Matungu	Kholera	Shiyabo	Shiyabo Primary	20825	Stream	Grass Water plants	Laundry Fetching Water	0	0	0	0	0	0	0
Kakamega	Matungu	Kholera	Shiyabo	Shiyabo Primary	20825	Stream	AlgaeGrass Water plants	Fetching Water	5	0	3	0	0	0	0
Kakamega	Matungu	Kholera	Shiyabo	Shiyabo Primary	20825	Stream	AlgaeGrass Water plants	Fetching Water	26	0	21	0	0	0	0
Kakamega	Matungu	Kholera	Shiyabo	Shiyabo Primary	20825	Stream	AlgaeGrass Water plants	Fetching Water	9	0	4	0	0	0	0
Kakamega	Matungu	Namamali	Namayiakalo	Namayiakalo Primary	20853	Stream	Water liliesGrass	Fetching Water	39	0	1	0	0	0	0
Kakamega	Matungu	Namamali	Namayiakalo	Namayiakalo Primary	20853	Stream	AlgaeGrass	Fetching Water	61	0	21	0	0	0	0
Kakamega	Matungu	Namamali	Namayiakalo	Namayiakalo Primary	20853	Stream	Algae	Laundry Fetching Water	1	0	0	0	0	0	0
Kakamega	Matungu	Namamali	Mungakha	Mungakha primary school	20852	Stream	Grass	Laundry Fetching Water	56	0	52	0	0	0	0
Kakamega	Matungu	Namamali	Mungakha A	Mungakha primary school	20852	River	Grass Papyrus reeds	Swimming Laundry Sand harvesting Fetching Water	3	0	3	0	0	0	0
Kakamega	Matungu	Namamali	Mungakha B	Mungakha primary school	20852	Stream	Grass	Fishing Fetching Water	95	0	82	0	0	0	0
Kakamega	Matungu	Kholera	Eshibanze	Eshibanze Muslim primary school	20821	Stream	Grass Water plants	Laundry	0	0	0	0	0	0	0
Kakamega	Matungu	Kholera	Eshibanze	Eshibanze Muslim primary school	20821	Stream	Grass Water plants	Laundry Fetching Water	0	0	0	0	0	0	0
Kakamega	Matungu	Kholera	Eshibanze	Eshibanze Muslim primary school	20821	Stream	Grass Water plants	Laundry Fetching Water	0	0	0	0	0	0	0
Kakamega	Matungu	Kholera	Eshibanze	Eshibanze Muslim primary school	20821	Stream	Grass Water plants	Laundry Fetching Water	1	0	1	0	0	0	0
Kakamega	Matungu	Kholera	Eshibanze	Eshibanze Muslim primary school	20821	Stream	Grass Water plants	Laundry Fetching Water	0	0	0	0	0	0	0
Kakamega	Matungu	Kholera	Eshibanze	Eshibanze Muslim primary school	20821	Stream	Grass Water plants	Laundry Fetching Water	3	0	3	0	0	0	0
Kakamega	Matungu	Kholera	Eshibanze	Eshibanze Muslim primary school	20821	Stream	Grass Water plants	Laundry Fetching Water	0	0	0	0	0	0	0
Kakamega	Matungu	Kholera	Eshibanze	Eshibanze Muslim primary school	20821	Stream	AlgaeGrass Water plants	Laundry	3	0	3	0	0	0	0
Kakamega	Matungu	Kholera	Eshibanze	Eshibanze Muslim primary school	20821	Stream	AlgaeGrass Water plants	Laundry Fetching Water	0	0	0	0	0	0	0
Kakamega	Matungu	Kholera	Eshibanze	Eshibanze Muslim primary school	20821	Stream	AlgaeGrass Water plants	Laundry Fetching Water	0	0	0	0	0	0	0
Kakamega	Matungu	Kholera	Eshibanze	Eshibanze Muslim primary school	20821	Stream	AlgaeGrass Water plants	Laundry Fetching Water	0	0	0	0	0	0	0
Kakamega	Matungu	Kholera	Eshibanze	Eshibanze Muslim primary school	20821	River	Algae	Laundry Fetching Water	0	0	0	0	0	0	0
Kakamega	Matungu	Kholera	Eshibanze	Eshibanze Muslim primary school	20821	River	Algae	Laundry Fetching Water	0	0	0	0	0	0	0
Kakamega	Matungu	Mayoni	Ebubambula	Ebubambula	20841	Stream	Grass Water plants	Laundry Fetching Water	17	0	11	0	0	0	0
Kakamega	Matungu	Mayoni	Ebubambula	Ebubambula	20841	Stream	Grass Water plants	Laundry Fetching Water	0	0	0	0	0	0	0
Kakamega	Matungu	Mayoni	Ebubambula	Ebubambula	20841	Stream	Grass Water plants	Laundry Fetching Water	6	0	2	0	0	0	0
Kakamega	Matungu	Mayoni	Ebubambula	Ebubambula	20841	Stream	Grass Water plants	Laundry Fetching Water	0	0	0	0	0	0	0
Kakamega	Matungu	Mayoni	Ebubambula	Ebubambula	20841	River	Papyrus reeds	Swimming Laundry Sand harvesting Fetching Water	0	0	0	0	0	0	0
Kakamega	Matungu	Mayoni	Ebubambula	Ebubambula	20841	River	Grass Water plants	Fishing Sand harvesting	0	0	0	0	0	0	0
Kakamega	Matungu	Mayoni	Ebubambula	Ebubambula	20841	River	Grass Water plants	Swimming Sand harvesting	0	0	0	0	0	0	0
Kakamega	Matungu	Mayoni	Ebubambula	Ebubambula	20841	Canal	Grass Water plants	Irrigation	58	0	56	0	0	0	0
Kakamega	Matungu	Mayoni	Shinamrenyi	Ebubambula	20841	Swamp/marsh	Grass Water plants	Fetching Water	84	0	84	0	0	0	0
Kakamega	Matungu	Mayoni	Shinamrenyi	Ebubambula	20841	Swamp/marsh	Grass Water plants	Fetching Water	34	0	17	0	0	0	0
Kakamega	Matungu	K Khalaba	Lutasio A	Lutasio	20814	Swamp/marsh	Algae Water plants	Fishing Swimming	30	0	0	0	29	0	0
Kakamega	Matungu	K Khalaba	Lutasio A	Lutasio	20814	River	MarshGrass Water plants	Fishing Swimming Laundry Fetching Water	0	0	0	0	0	0	0
Kakamega	Matungu	K Khalaba	Lutasio A	Lutasio	20814	Pond	Algae Water liliesGrass	Fishing Fetching Water	22	0	10	0	0	0	0
Kakamega	Matungu	K Khalaba	Lutaso B	Lutasio	20814	Stream	Grass Water plants	Laundry Fetching Water	57	0	55	0	0	0	0
Kakamega	Matungu	K Khalaba	Lutasio	Lutasio	20814	Stream	Grass Water plants Papyrus reeds	Swimming Laundry	23	0	21	0	0	0	0
Kakamega	Matungu	K Khalaba	Makokhwe A	Makokhwe	20815	Stream	Grass	Laundry Fetching Water	74	0	72	0	0	0	0
Kakamega	Matungu	K Khalaba	Makokhwe A	Makokhwe	20815	Stream	Grass Water plants	Swimming Laundry Fetching Water	1	0	1	0	0	0	0
Kakamega	Matungu	K Khalaba	Makokhwe B	Makokhwe	20815	River	Algae Water liliesGrass Papyrus reeds	Swimming Laundry Fetching Water	17	0	17	0	0	0	0
Kakamega	Matungu	Mayoni	Munanga	Munanga	20845	River	Grass Water plants	Laundry Fetching Water	0	0	0	0	0	0	0
Kakamega	Matungu	Mayoni	Munanga	Munanga	20845	River	Grass Water plants	Laundry Fetching Water	2	0	2	0	0	0	0
Kakamega	Matungu	Mayoni	Munanga	Munanga	20845	River	Grass Water plants	Laundry Fetching Water	4	0	4	0	0	0	0
Kakamega	Matungu	Mayoni	Munanga	Munanga	20845	River	Grass	Laundry Fetching Water	0	0	0	0	0	0	0
Kakamega	Matungu	Mayoni	Munanga	Munanga	20845	River	Grass Water plants	Laundry Fetching Water	4	0	1	0	0	0	0
Kakamega	Matungu	Mayoni	Munanga	Munanga	20845	River	Grass Water plants	Laundry Fetching Water	3	0	3	0	0	0	0
Kakamega	Matungu	Mayoni	Munanga	Munanga	20845	River	Grass Water plants	Laundry Fetching Water	51	0	41	0	0	0	0
Kakamega	Matungu	Mayoni	Munanga	Munanga	20845	River	Grass Water plants	Laundry Fetching Water	10	0	8	0	0	0	0
Kakamega	Matungu	Mayoni	Munanga	Munanga	20845	River	Grass Water plants	Laundry Fetching Water	0	0	0	0	0	0	0
Kakamega	Matungu	Mayoni	Munanga	Munanga	20845	River	Grass Water plants	Laundry Fetching Water	3	0	1	0	0	0	0
Kakamega	Matungu	Mayoni	Munanga	Munanga	20845	River	AlgaeGrass Water plants	Laundry Fetching Water	62	0	2	0	0	0	0
Kakamega	Matungu	Mayoni	Munanga	Munanga	20845	River	Grass Water plants	Laundry Fetching Water	16	0	1	0	0	0	0
Kakamega	Mumias West	Mumias North	Lukhoye	Sheikh Khalifa	20935	River	Grass Water plants	Laundry Fetching Water	1	0	1	0	0	0	0
Kakamega	Mumias West	Mumias North	Lukhoye	Sheikh Khalifa	20935	River	Grass Water plants	Laundry Fetching Water	2	0	0	0	0	0	0
Kakamega	Mumias West	Mumias North	Lukhoye	Sheikh Khalifa	20935	River	Grass Water plants	Laundry Fetching Water	0	0	0	0	0	0	0
Kakamega	Mumias West	Mumias North	Lukhoye	Sheikh Khalifa	20935	River	Grass Water plants	Laundry Fetching Water	0	0	0	0	0	0	0
Kakamega	Mumias West	Mumias North	Lukhoye	Sheikh Khalifa	20935	Stream	Grass Water plants	Laundry Fetching Water	2	0	1	0	0	0	0
Kakamega	Mumias West	Mumias North	Lukhoye	Sheikh Khalifa	20935	Stream	Grass Water plants	Laundry Fetching Water	56	0	48	0	0	0	0
Kakamega	Mumias West	Mumias North	Ichinga	ICHINGA	20934	Stream	AlgaeGrass	Laundry Fetching Water	9	0	6	0	0	0	0
Kakamega	Mumias West	Mumias North	Ichinga	ICHINGA	20934	Stream	AlgaeGrass	Laundry Fetching Water	5	0	0	0	0	0	0
Kakamega	Mumias West	Mumias North	Ichinga B	ICHINGA	20934	Pond	Water liliesGrass Water plants	Swimming Laundry Fetching Water	51	0	49	0	0	0	0
Kakamega	Mumias West	Mumias North	Ichinga A	ICHINGA	20934	Stream	AlgaeGrass	Laundry Fetching Water	1	0	1	0	0	0	0
Kakamega	Mumias West	Mumias North	Ichinga	ICHINGA	20934	Stream	AlgaeGrass	Laundry Fetching Water	7	0	4	0	0	0	0
Kakamega	Mumias East	Lusheya-Lubinu	Kamashia	Kamashia primary	21024	River	Algae Water plants Papyrus reeds Water Hyacinth	Fishing Swimming Laundry Sand harvesting Fetching Water	0	0	0	0	0	0	0
Kakamega	Mumias East	Lusheya-Lubinu	Kamashia	Kamashia primary	21024	River	Algae Water plants Papyrus reeds	Swimming Laundry Fetching Water	7	0	7	0	0	0	0
Kakamega	Mumias East	Lusheya-Lubinu	Kamashia B	Kamashia primary	21024	River	AlgaeGrass Water plants Papyrus reeds	Swimming Laundry Fetching Water	2	0	2	0	0	0	0
Kakamega	Mumias East	Lusheya-Lubinu	Kamashia B	Kamashia primary	21024	Pond	AlgaeGrass	Laundry Fetching Water	0	0	0	0	0	0	0
Kakamega	Navakholo	Bunyala East	Chekata	Chekata Primary School	21111	Stream	Algae Grass Water plants	Laundry Swimming Fetching water	3	0	0	0	0	0	0
Kakamega	Mumias East	Bunyala East	Chakata	Chekata Primary School	21111	Stream	Grass	Fetching water Laundry	2	0	0	0	0	0	0
Kakamega	Navakholo	Bunyala East	Chekata	Chekata Primary School	21111	Swamp/marsh	Marsh	Fetching water	0	0	0	0	0	0	0
Bungoma	Bumula	Kabula	Mwiyenga	Mwiyenga	10144	Stream	Grass	Laundry Fetching water Bathing	0	0	0	0	0	0	0
Bungoma	Bumula	Kabula	Mwiyenga	Mwiyenga	10144	Stream	Grass	Laundry Fetching water	0	0	0	0	0	0	0

## Sheet: By_school_region
County	Sub-County	Ward	Village	School name	School ID	No. of sampling locations (Water points) per site	Type of Water point	Main Type of vegetation	Activity on or near waterbody	Total snails (regardless of species)	B. sudanica	No. of B. sudanica (+) for S. mansoni (those that shed cercariae)	Relative abundance of B. sudanica (%)	Prevalence (%) of infected B.sudanica snails	B. pfeifferi	No. of B. pfeifferi (+) for S. mansoni (those that shed cercariae)	Relative abundance of B. pfeifferi (%)	Prevalence (%) of infected B.pfeifferi snails	B. choanomphala	No. of B. choanomphala (+) for S. mansoni (those that shed cercariae)	Relative abundance of B. choanomphala (%)	Prevalence (%) of infected B.choanomphala snails	B. globosus	No. of B. globosus (+) for S. haematobium (those that shed cercariae)	Relative abundance of B. globosus (%)	Prevalence (%) of infected B.globosus snails	B. truncatus	No. of B. truncatus(+) for S. haematobium (those that shed cercariae)	Relative abundance of B. truncatus (%)	Prevalence (%) of infected B.truncatus snails	B. forskali	No. of B. forskali (+) for S. haematobium (those that shed cercariae)	Relative abundance of B. forskali (%)	Prevalence (%) of infected B.forskali snails	Source of Pos Biomphalaria
Bungoma	Bumula	Kimaeti	Bukirimo	Bukirimo	10141	5	River Pond	Grass Water lilies	Fishing Swimming Laundry Cattle drinking Fetching water	15	0	0	0	#DIV/0!	0	0	0	#DIV/0!	0	0	0	#DIV/0!	0	0	0	#DIV/0!	0	0	0	#DIV/0!	0	0	0	#DIV/0!
Kakamega	Navakholo	Bunyala East	Chekata	Chekata Primary School	21111	3	Stream Swamp/marsh		Laundry Swimming Fetching water	5	0	0	0	#DIV/0!	0	0	0	#DIV/0!	0	0	0	#DIV/0!	0	0	0	#DIV/0!	0	0	0	#DIV/0!	0	0	0	#DIV/0!
Bungoma	Kanduyi	East Sang'alo	Chemche	Chemche ack primary	10424	14	Stream	Algae Grass Marsh	Fetching water	130	0	0	0	#DIV/0!	130	0	100	0	0	0	0	#DIV/0!	0	0	0	#DIV/0!	0	0	0	#DIV/0!	0	0	0	#DIV/0!
Kakamega	Matungu	Mayoni	Ebubambula, Shinamrenyi	Ebubambula	20841	10	River Stream Canal Swamp/Marsh	Grass Water plants Papyrus reeds	Swimming Laundry Sand harvesting Fetching Water Fishing Irrigation	199	0	0	0	#DIV/0!	170	0	85.4271	0	0	0	0	#DIV/0!	0	0	0	#DIV/0!	0	0	0	#DIV/0!	0	0	0	#DIV/0!
Kakamega	Mumias East	Lusheya-Lubinu	Ebwaliro	Ebwaliro primary school	21021	3	River	Water lilies Water plants Grass		8	0	0	0	#DIV/0!	0	0	0	#DIV/0!	0	0	0	#DIV/0!	0	0	0	#DIV/0!	0	0	0	#DIV/0!	0	0	0	#DIV/0!
Kakamega	Matungu	Kholera	Eshibanze	Eshibanze Muslim primary school	20821	13	River Stream	AlgaeGrass Water plants	Laundry Fetching Water	7	0	0	0	#DIV/0!	7	0	100	0	0	0	0	#DIV/0!	0	0	0	#DIV/0!	0	0	0	#DIV/0!	0	0	0	#DIV/0!
Kakamega	Mumias East	Malaha-Isongo-Makunga	Eshisenye	ESHISENYE PRIMARY	21032	13	Stream	Algae Water plants Grass	Laundry Sand harvesting Fetching water	284	0	0	0	#DIV/0!	265	6	93.3099	2.26415	0	0	0	#DIV/0!	0	0	0	#DIV/0!	0	0	0	#DIV/0!	0	0	0	#DIV/0!	Omulakha, mochua, chepsomba -Stream
Bungoma	Kanduyi	East Sang'alo	Fuchani	Fuchani Primary	10432	2	Stream	Grass	Swimming Sand harvesting Fetching Water Cattle drinking	18	0	0	0	#DIV/0!	4	0	22.2222	0	0	0	0	#DIV/0!	0	0	0	#DIV/0!	0	0	0	#DIV/0!	0	0	0	#DIV/0!
Kakamega	Mumias West	Mumias North	Ichinga	ICHINGA	20934	5	Stream Pond	Water liliesGrass Water plants Algae	Swimming Laundry Fetching Water	73	0	0	0	#DIV/0!	60	0	82.1918	0	0	0	0	#DIV/0!	0	0	0	#DIV/0!	0	0	0	#DIV/0!	0	0	0	#DIV/0!
Kakamega	Mumias East	Lusheya-Lubinu	Indangalasia	Indangalasia primary	21023	13	River Stream Swamp/Marsh	Algae Grass Water plants	Laundry Fetching water	658	0	0	0	#DIV/0!	605	16	91.9453	2.64463	0	0	0	#DIV/0!	0	0	0	#DIV/0!	0	0	0	#DIV/0!	0	0	0	#DIV/0!	Kwa Saulo, kamenje, shtapta, olukhalu athmani
Kakamega	Mumias East	Malaha-Isongo-Makunga	Isango	ISANGO PRIMARY	21033	9	River Stream Swamp/Marsh	Grass Water plants	Swimming Laundry Fetching water	121	0	0	0	#DIV/0!	111	0	91.7355	0	0	0	0	#DIV/0!	0	0	0	#DIV/0!	0	0	0	#DIV/0!	0	0	0	#DIV/0!
Bungoma	Kanduyi	Marakaru/Tuuti	Kakchuma	Kakichuma R.c primary	10452	10	Stream	Grass Water plants Algae	Laundry Fetching Water Irrigation	99	0	0	0	#DIV/0!	41	0	41.4141	0	0	0	0	#DIV/0!	2	0	2.0202	0	0	0	0	#DIV/0!	0	0	0	#DIV/0!
Kakamega	Mumias East	Lusheya-Lubinu	Kamashia, Kamashia B	Kamashia primary	21024	4	River Pond	Algae Grass Water plants Papyrus reeds	Fishing Swimming Laundry Sand harvesting Fetching Water	9	0	0	0	#DIV/0!	9	0	100	0	0	0	0	#DIV/0!	0	0	0	#DIV/0!	0	0	0	#DIV/0!	0	0	0	#DIV/0!
Bungoma	Kimilili	Kimilili	Kambini	Kambini Primary	10532	9	Stream	Algae Grass	Fetching water Bathing	33	0	0	0	#DIV/0!	13	83	39.3939	638.462	0	0	0	#DIV/0!	0	0	0	#DIV/0!	0	0	0	#DIV/0!	0	0	0	#DIV/0!	Matili river
Kakamega	Navakholo	Bunyala West	Kamuli A	Kamuli primary school	21122	4	Stream	Marsh Algae Water plants Grass	Laundry Fishing Fetching water	135	0	0	0	#DIV/0!	135	0	100	0	0	0	0	#DIV/0!	0	0	0	#DIV/0!	0	0	0	#DIV/0!	0	0	0	#DIV/0!
Kakamega	Mumias East	East Wanga	Khaunga B, Namwaya	Khaunga primary	21012	4	River Stream	Algae Water lilies Water plants Papyrus reeds Grass	Laundry Swimming Fetching water Fishing Car washing	39	0	0	0	#DIV/0!	39	0	100	0	0	0	0	#DIV/0!	0	0	0	#DIV/0!	0	0	0	#DIV/0!	0	0	0	#DIV/0!
Bungoma	Kanduyi	Marakaru/Tuuti	Kikwechi	Kikwechi primary	10453	9	River Stream	Marsh Algae Grass Water Plants	Swimming Laundry Sand harvesting Fetching Water	118	0	0	0	#DIV/0!	83	172	70.339	207.229	0	0	0	#DIV/0!	0	0	0	#DIV/0!	0	0	0	#DIV/0!	0	0	0	#DIV/0!
Kakamega	Navakholo	Bunyala West	Kisembe	Kisembe primary school	21124	15	Swamp/marsh River Stream	Grass Water plants Algae Water lilies	Laundry Swimming Fetching water Irrigation	54	0	0	0	#DIV/0!	25	15	46.2963	60	0	0	0	#DIV/0!	0	0	0	#DIV/0!	0	0	0	#DIV/0!	0	0	0	#DIV/0!	Kwagaitano, kisembe, prumbulu, ewaujunju
Bungoma	Bumula	Kimaeti	Kitabisi	Kitabisi R.C	10142	8	River	Grass Water plants Algae	Swimming Laundry Sand harvesting Fetching water Irrigation	27	0	0	0	#DIV/0!	27	0	100	0	0	0	0	#DIV/0!	0	0	0	#DIV/0!	0	0	0	#DIV/0!	0	0	0	#DIV/0!
Kakamega	Matungu	K Khalaba	Lutasio A and B	Lutasio	20814	5	Stream Pond River Swamp/Marsh	Grass Water plants Papyrus reeds Water lilies Marsh	Fishing Swimming Laundry Fetching Water	132	0	0	0	#DIV/0!	86	7	65.1515	8.13953	0	0	0	#DIV/0!	29	0	21.9697	0	0	0	0	#DIV/0!	0	0	0	#DIV/0!	Khalaba stream, Bule stream
Kakamega	Mumias East	East Wanga	Mahola B	Mahola primary	21013	4	River Stream	Algae Water plants Grass Papyrus reeds	Fishing Swimming Laundry Sand harvesting Fetching water	31	0	0	0	#DIV/0!	31	0	100	0	0	0	0	#DIV/0!	0	0	0	#DIV/0!	0	0	0	#DIV/0!	0	0	0	#DIV/0!
Kakamega	Navakholo	Bunyala East	Makhima	Makhima primary school	21112	3	Stream	Algae Grass Water plants	Fishing Laundry Fetching water	78	0	0	0	#DIV/0!	78	0	100	0	0	0	0	#DIV/0!	0	0	0	#DIV/0!	0	0	0	#DIV/0!	0	0	0	#DIV/0!
Kakamega	Matungu	K Khalaba	Makokhwe A	Makokhwe	20815	3	River Stream	Algae Water liliesGrass Papyrus reeds Water Plants	Swimming Laundry Fetching Water	92	0	0	#VALUE!	#DIV/0!	90	0	#VALUE!	0	0	0	#VALUE!	#DIV/0!	0	0	#VALUE!	#DIV/0!	0	0	#VALUE!	#DIV/0!	0	0	#VALUE!	#DIV/0!
Bungoma	Webuye East	Maraka	Maraka	Maraka pefa	10912	2	River	Grass	Laundry Swimming Fetching water Cattle drinking	40	0	0	0	#DIV/0!	31	557	77.5	1796.77	0	0	0	#DIV/0!	0	0	0	#DIV/0!	0	0	0	#DIV/0!	0	0	0	#DIV/0!	Maraka River
Bungoma	Kimilili	Kimilili	Matili	MATILI F.Y.M	10533	10	Dam/Water Pan Pond Stream	Papyrus reeds Grass Algae	Swimming Laundry Sand harvesting Fetching water	12	0	0	0	#DIV/0!	1	0	8.33333	0	0	0	0	#DIV/0!	4	0	33.3333	0	0	0	0	#DIV/0!	0	0	0	#DIV/0!
Bungoma	Bumula	Bumula	Mikokwe	Mikokwe ack primary	10114	10	Stream Pond	Grass Papyrus reeds Algae	Laundry Fetching Water Bathing	25	0	0	0	#DIV/0!	0	0	0	#DIV/0!	0	0	0	#DIV/0!	9	0	36	0	0	0	0	#DIV/0!	0	0	0	#DIV/0!
Bungoma	Bumula	Kabula	Mukhuma	Mukhuma primary	10121	6	Stream	Grass	Swimming Laundry Fetching Water	47	0	0	0	#DIV/0!	11	72	23.4043	654.545	0	0	0	#DIV/0!	0	0	0	#DIV/0!	0	0	0	#DIV/0!	0	0	0	#DIV/0!
Kakamega	Matungu	Mayoni	Munanga	Munanga	20845	12	River	AlgaeGrass Water plants	Laundry Fetching Water	155	0	0	0	#DIV/0!	63	36	40.6452	57.1429	0	0	0	#DIV/0!	0	0	0	#DIV/0!	0	0	0	#DIV/0!	0	0	0	#DIV/0!	Dihala River
Kakamega	Matungu	Namamali	Mungakha B	Mungakha primary school	20852	3	River Stream	Grass Papyrus reeds	Swimming Laundry Sand harvesting Fetching Water	154	0	0	0	#DIV/0!	137	0	88.961	0	0	0	0	#DIV/0!	0	0	0	#DIV/0!	0	0	0	#DIV/0!	0	0	0	#DIV/0!
Bungoma	Kanduyi	East Sang'alo	Mwikhupo	Mwikhupo	10434	2	River Stream	Grass	Swimming Sand harvesting Cattle drinking Fectching water	3	0	0	0	#DIV/0!	0	0	0	#DIV/0!	0	0	0	#DIV/0!	0	0	0	#DIV/0!	0	0	0	#DIV/0!	0	0	0	#DIV/0!
Bungoma	Bumula	Kabula	Mwiyenga	Mwiyenga	10144	2	Stream	Grass	Laundry Fetching water Bathing	0	0	0	#DIV/0!	#DIV/0!	0	0	#DIV/0!	#DIV/0!	0	0	#DIV/0!	#DIV/0!	0	0	#DIV/0!	#DIV/0!	0	0	#DIV/0!	#DIV/0!	0	0	#DIV/0!	#DIV/0!
Kakamega	Matungu	Namamali	Namayiakalo	Namayiakalo Primary	20853	3	Stream	Water lilies Algae Grass	Laundry Fetching Water	101	0	0	0	#DIV/0!	22	0	21.7822	0	0	0	0	#DIV/0!	0	0	0	#DIV/0!	0	0	0	#DIV/0!	0	0	0	#DIV/0!
Bungoma	Bumula	Siboti	Netima	Netima	10153	14	Dam/Water Pan Stream	Grass Water plants Papyrus reeds Marsh Algae	Laundry Fetching Water	88	0	0	0	#DIV/0!	73	0	82.9545	0	0	0	0	#DIV/0!	2	0	2.27273	0	0	0	0	#DIV/0!	0	0	0	#DIV/0!
Bungoma	Webuye East	Maraka	Nzoia Pefa	Nzoia Pefa	10913	1	Stream	Grass	Laundry Fetching water Cattle drinking	10	0	0	0	#DIV/0!	9	640	90	7111.11	0	0	0	#DIV/0!	0	0	0	#DIV/0!	0	0	0	#DIV/0!	0	0	0	#DIV/0!	Webuye river
Bungoma	Kanduyi	Musikoma	Okanya B, Okanya	Okanya pri	10462	4	Stream	Grass	Swimming Laundry Fetching water	483	0	0	0	#DIV/0!	457	0	94.617	0	0	0	0	#DIV/0!	0	0	0	#DIV/0!	0	0	0	#DIV/0!	0	0	0	#DIV/0!
Bungoma	Bumula	Siboti	Sango	Sango R.C Primary	10154	13	Stream	Dam/Water Pan River Stream	Swimming Laundry Fetching Water Sand harvesting	54	0	0	0	#DIV/0!	13	110	24.0741	846.154	0	0	0	#DIV/0!	5	0	9.25926	0	0	0	0	#DIV/0!	0	0	0	#DIV/0!
Kakamega	Mumias West	Mumias North	Lukhoye	Sheikh Khalifa	20935	6	River Stream	Grass Water plants	Laundry Fetching Water	61	0	0	0	#DIV/0!	50	0	81.9672	0	0	0	0	#DIV/0!	0	0	0	#DIV/0!	0	0	0	#DIV/0!	0	0	0	#DIV/0!
Kakamega	Matungu	Kholera	Shiyabo	Shiyabo Primary	20825	7	Stream	Grass Water plants Algae	Laundry Fetching Water	112	0	0	0	#DIV/0!	53	8	47.3214	15.0943	0	0	0	#DIV/0!	0	0	0	#DIV/0!	0	0	0	#DIV/0!	0	0	0	#DIV/0!
Bungoma	Bumula	Kabula	Wamunyiri	Wamunyiri primary	10122	3	Stream Pond	Grass Water Lilies	Swimming Fetching Water Irrigation	55	0	0	0	#DIV/0!	8	0	14.5455	0	0	0	0	#DIV/0!	15	0	27.2727	0	0	0	0	#DIV/0!	0	0	0	#DIV/0!
Bungoma	Kanduyi	Musikoma	Wekelekhe	Wekelekha	10465	3	Stream	Grass	Fetching water	68	0	0	0	#DIV/0!	68	0	100	0	0	0	0	#DIV/0!	0	0	0	#DIV/0!	0	0	0	#DIV/0!	0	0	0	#DIV/0!
Kakamega	Navakholo	Bunyala East	Weremba	Weremba primary	21115	5	River Stream Pond	Algae Water plants Papyrus reeds Grass	Swimming Laundry Sand harvesting Fetching Water Fishing Irrigation	203	0	0	0	#DIV/0!	199	0	98.0296	0	0	0	0	#DIV/0!	0	0	0	#DIV/0!	0	0	0	#DIV/0!	0	0	0	#DIV/0!
Bungoma	Bumula	Bumula	Wisemikha	Wesimikha pri	10115	10	Stream Pond	Algae Grass Papyrus reeds	Fetching Water Bathing Irrigation Laundry	209	0	0	0	#DIV/0!	137	0	65.5502	0	0	0	0	#DIV/0!	22	0	10.5263	0	0	0	0	#DIV/0!	0	0	0	#DIV/0!
